# Supplementary material for: Comprehensive analysis of non-tumor lung, liver, and kidney transcriptomes in canine metastatic osteosarcoma
Source: Commun Biol. 2026 Mar 23;9:741. doi: 10.1038/s42003-026-09870-x (PMC13230841; doi:10.1038/s42003-026-09870-x)
Supplement: Supplementary file 2 — Supplementary data 1 [file 42003_2026_9870_MOESM2_ESM.xlsx]

## Sheet: Sheet1
Sample Name	Patient ID	NAT Tissue	Group	Sample Type	DV200	Age	Weight	breed	Sex	Treatment	DFI (sx to off study)	Survival (days from sx)
0201 Liver NT FFPE	0201	Liver	Met-free	FFPE	68	8.9	40.6	Labrador Retriever	Male	Carbo	103	476
0207 Kidney Cortex NT FFPE	0207	Kidney	Met-free	FFPE	66	6.2	38.6	Golden Retriever	Male	Carbo + Rapa	1091	1091
0207 Kidney Medulla NT FFPE	0207	Kidney	Met-free	FFPE	62	6.2	38.6	Golden Retriever	Male	Carbo + Rapa	1091	1091
0213 Liver NT FFPE	0213	Liver	Met-recipient	FFPE	71	10.4	39.4	Belgian Malinois	Male	Carbo + Rapa	223	257
0215 Liver NT FFPE	0215	Liver	Met-free	FFPE	85	7.1	30	Labrador Retriever	Female	Carbo + Rapa	160	161
0301 Kidney Met FFPE	0301	Kidney	Met	FFPE	72	7.1	46.7	Rottweiler	Male	Carbo + Rapa	479	634
0301 Kidney NT FFPE	0301	Kidney	Met-recipient	FFPE	65	7.1	46.7	Rottweiler	Male	Carbo + Rapa	479	634
0327 Lung Met Frozen	0327	Lung	Met	Frozen	93.35	8	47.4	Rottweiler	Male	Carbo + Rapa	223	257
0327 Lung NT Frozen	0327	Lung	Met-recipient	Frozen	94.48	8	47.4	Rottweiler	Male	Carbo + Rapa	223	257
0601 Kidney Adjacent NT FFPE	0601	Kidney	Met-recipient	FFPE	51	8	56	Saint Bernard	Male	Carbo + Rapa	648	648
0601 Kidney Distant NT FFPE	0601	Kidney	Met-recipient	FFPE	90	8	56	Saint Bernard	Male	Carbo + Rapa	648	648
0601 Kidney Met FFPE	0601	Kidney	Met	FFPE	57	8	56	Saint Bernard	Male	Carbo + Rapa	648	648
0601 Liver NT FFPE	0601	Liver	Met-free	FFPE	76	8	56	Saint Bernard	Male	Carbo + Rapa	648	648
0621 Kidney Met FFPE	0621	Kidney	Met	FFPE	67	5.7	37.6	Golden Retriever	Male	Carbo	56	234
0621 Liver Met FFPE	0621	Liver	Met	FFPE	69	5.7	37.6	Golden Retriever	Male	Carbo	56	234
0621 Liver NT FFPE	0621	Liver	Met-recipient	FFPE	76	5.7	37.6	Golden Retriever	Male	Carbo	56	234
0621 Lung NT Frozen	0621	Lung	Met-recipient	Frozen	87.48	5.7	37.6	Golden Retriever	Male	Carbo	56	234
0621 Kidney Medulla NT FFPE	0621	Kidney	Met-recipient	FFPE	64	5.7	37.6	Golden Retriever	Male	Carbo	56	234
0628 Kidney Met FFPE	0628	Kidney	Met	FFPE	63	8.5	54	Rottweiler	Male	Carbo	160	219
0628 Kidney NT FFPE	0628	Kidney	Met-recipient	FFPE	68	8.5	54	Rottweiler	Male	Carbo	160	219
0706 Liver NT FFPE	0706	Liver	Met-recipient	FFPE	67	9.3	40	Catahoula Hound	Male	Carbo	284	284
0731 Liver Met FFPE	0731	Liver	Met	FFPE	74	8	60	Labrador Retriever	Male	Carbo + Rapa	204	204
0731 Liver NT FFPE	0731	Liver	Met-recipient	FFPE	68	8	60	Labrador Retriever	Male	Carbo + Rapa	204	204
0802 Lung Met Frozen	0802	Lung	Met	Frozen	58.9	8	53	Rottweiler	Male	Carbo	616	638
0802 Lung NT Frozen	0802	Lung	Met-recipient	Frozen	75.27	8	53	Rottweiler	Male	Carbo	616	638
0807 Liver NT FFPE	0807	Liver	Met-free	FFPE	86	5.3	44	Great Pyrenees	Female	Carbo + Rapa	166	851
0809 Lung NT Frozen	0809	Lung	Met-recipient	Frozen	68.74	8.6	27.6	Mixed Breed	Male	Carbo + Rapa	322	540
0811 Kidney NT FFPE	0811	Kidney	Met-recipient	FFPE	86	6.5	28.2	Mixed Breed	Male	Carbo + Rapa	722	841
0811 Lung NT Frozen	0811	Lung	Met-recipient	Frozen	72.45	6.5	28.2	Mixed Breed	Male	Carbo + Rapa	722	841
0814 Kidney NT FFPE	0814	Kidney	Met-free	FFPE	84	6.8	38.6	German Shepherd Dog	Male	Carbo + Rapa	687	687
0814 Liver NT FFPE	0814	Liver	Met-free	FFPE	76	6.8	38.6	German Shepherd Dog	Male	Carbo + Rapa	687	687
0815 Lung NT Frozen	0815	Lung	Met-free	Frozen	73.93	8.7	56	Great Dane	Male	Carbo	20	20
0821 Liver NT FFPE	0821	Liver	Met-free	FFPE	95	8.5	33.8	Mixed Breed	Female	Carbo	589	589
0821 Lung NT Frozen	0821	Lung	Met-free	Frozen	72.45	8.5	33.8	Mixed Breed	Female	Carbo	589	589
0908 Kidney NT FFPE	0908	Kidney	Met-free	FFPE	85	9.8	27.8	Alaskan Malamute	Female	Carbo + Rapa	151	151
1012 Liver NT FFPE	1012	Liver	Met-recipient	FFPE	75	1.4	51.5	Other	Male	Carbo	97	97
1015 Liver NT FFPE	1015	Liver	Met-free	FFPE	61	10	25.3	Mixed Breed	Female	Carbo	55	110
1913 Kidney NT FFPE	1913	Kidney	Met-recipient	FFPE	88	5.3	27.6	Mixed Breed	Male	Carbo + Rapa	204	331
2202 Liver Met FFPE	2202	Liver	Met	FFPE	86	9.3	46.7	Labrador Retriever	Male	Carbo	167	167
2202 Liver NT FFPE	2202	Liver	Met-recipient	FFPE	72	9.3	46.7	Labrador Retriever	Male	Carbo	167	167
2202 Lung Adjacent NT FFPE	2202	Lung	Met-recipient	FFPE	78	9.3	46.7	Labrador Retriever	Male	Carbo	167	167
2202 Lung Distant NT FFPE	2202	Lung	Met-recipient	FFPE	94	9.3	46.7	Labrador Retriever	Male	Carbo	167	167
2202 Lung NT Frozen	2202	Lung	Met-recipient	Frozen	96.51	9.3	46.7	Labrador Retriever	Male	Carbo	167	167
2204 Kidney NT FFPE	2204	Kidney	Met-free	FFPE	80	9.1	38.8	Mixed Breed	Male	Carbo	71	71
2204 Liver NT FFPE	2204	Liver	Met-free	FFPE	86	9.1	38.8	Mixed Breed	Male	Carbo	71	71
2204 Lung NT Frozen	2204	Lung	Met-free	Frozen	87.78	9.1	38.8	Mixed Breed	Male	Carbo	71	71
2205 Kidney NT FFPE	2205	Kidney	Met-recipient	FFPE	72	9	33.4	Greyhound	Male	Carbo + Rapa	524	639
2205 Liver Met FFPE	2205	Liver	Met	FFPE	90	9	33.4	Greyhound	Male	Carbo + Rapa	524	639
2205 Liver NT FFPE	2205	Liver	Met-recipient	FFPE	86	9	33.4	Greyhound	Male	Carbo + Rapa	524	639
2317 Kidney Cortex NT FFPE	2317	Kidney	Met-free	FFPE	56	10.4	25	Mixed Breed	Male	Carbo + Rapa	459	459
2317 Kidney Medulla NT FFPE	2317	Kidney	Met-free	FFPE	87	10.4	25	Mixed Breed	Male	Carbo + Rapa	459	459
2317 Liver NT FFPE	2317	Liver	Met-free	FFPE	85	10.4	25	Mixed Breed	Male	Carbo + Rapa	459	459
