# Supplementary material for: Comprehensive analysis of non-tumor lung, liver, and kidney transcriptomes in canine metastatic osteosarcoma
Source: Commun Biol. 2026 Mar 23;9:741. doi: 10.1038/s42003-026-09870-x (PMC13230841; doi:10.1038/s42003-026-09870-x)
Supplement: Supplementary file 3 — Supplementary data 2 [file 42003_2026_9870_MOESM3_ESM.xlsx]

## Sheet: Figure 2 (a)
Lung
logFC	logCPM	PValue	genes
0.616311	5.91228	0.271272	CCNE1
0.672383	9.38664	0.174126	HBEGF
-0.587876	10.3678	0.182165	HSD11B1
-0.0132668	4.60425	0.909863	IL19
1.01736	7.93695	0.0396213	C3AR1
-0.0180614	7.83494	0.938421	CD209
-0.632545	11.7505	0.149929	IL1R1
-0.577316	9.72592	0.191196	ICAM2
-0.0394232	8.16879	0.899541	IL1A
0.184284	7.39023	0.728416	CD2
0.474553	5.7363	0.415639	CCR7
0.778143	6.26187	0.156565	TOX
0.220599	10.1603	0.661119	PTPRC
0.0142263	7.94846	1	ETS2
-0.254573	7.59563	0.572027	CCRL2
-0.165657	10.3606	0.691974	ITGA5
-0.0526379	7.26099	0.889412	CASP3
0.471707	10.0708	0.333553	CCL26
0.0363505	5.09138	1	LOC609023
0.365482	4.81882	0.501377	CD244
0.127365	7.64607	0.826299	HCK
-0.509881	4.31979	0.458528	ZAP70
0.123602	6.16844	0.837847	CD8A
-0.561368	8.68015	0.209449	IDO2
0.243843	6.6113	0.663003	CYFIP2
-0.449028	8.79351	0.311355	KMT2A
0.49902	10.7571	0.306692	C6
0.815825	5.97377	0.157984	FCAR
0.272404	8.86356	0.588279	BID
-0.3238	7.92845	0.472936	TOLLIP
1.14983	5.65337	0.0397211	CD1E
0.326217	7.07838	0.530115	BLNK
0.259107	6.88405	0.625701	LAIR1
-1.31785	9.50876	0.00286052	MYC
0.222317	6.21655	0.684194	IL2RB
-0.0915172	8.87628	0.818566	IKBKE
0.170377	9.36886	0.748892	LOC481722
0.692735	5.49266	0.275211	IL23R
0.391621	9.82039	0.426127	NFKB1
1.79604	6.61977	0.00120576	CCL7
0.180136	9.97549	0.727992	MAF
0.0602751	8.01699	0.935063	PVR
-0.569058	9.31266	0.198923	KMT2D
-0.0326305	10.5707	0.918052	PDGFRA
0.951442	8.97933	0.053849	LOC477699
-0.126089	9.08909	0.754923	CCR1
-0.294391	9.03773	0.500545	LAP3
0.0638548	10.0972	0.920436	TGFB1I1
-0.727122	7.80917	0.108467	TBK1
0.451975	9.44066	0.355771	IGHM
0.292179	10.1735	0.556331	STAT6
-0.360745	5.02562	0.510171	PRDM1
0.45148	5.49038	0.482955	LOC102156778
0.20957	10.2455	0.679555	MCAM
-0.298477	9.11631	0.496188	CCND3
0.0441232	8.29433	0.961129	AGTR1
-0.367966	8.60912	0.407176	ATM
0.492894	12.3308	0.309981	CD44
-0.0492175	10.8116	0.88772	MAPK3
-0.124839	9.42448	0.761909	STAT1
0.199513	11.7692	0.693837	C7
-0.987791	6.81964	0.0342641	MST1R
0.354823	8.27001	0.490613	CMA1
-0.234336	6.23923	0.601952	MEFV
0.480401	7.55724	0.338211	TLR3
-0.535355	5.37236	0.318734	ATG12
0.319267	5.43151	0.649874	TICAM1
-0.67284	9.7018	0.12854	MDM4
0.589877	7.4326	0.240173	AR
2.76978	8.01155	1.63606e-06	MMP1
0.0067766	6.03446	1	GZMK
-0.653965	13.4592	0.136157	PECAM1
0.266071	5.77459	0.672575	ANKRD22
-1.79507	11.0162	4.34413e-05	PRKCE
-0.00522514	7.56423	0.969165	RBL1
1.28037	6.3072	0.0216471	CCL8
-0.259892	10.947	0.545825	NRAS
-0.53449	11.3431	0.223235	MAPK14
0.899238	7.47974	0.0758512	ESR1
-0.0993805	7.52971	0.817324	CHUK
1.87056	6.46114	0.000980399	CSF2
0.683179	8.91634	0.165799	PSMB8
1.34042	7.78691	0.0089504	PTGER4
0.153286	5.11934	0.840748	TRGC3
0.437765	8.15893	0.371163	CD48
1.3766	8.79461	0.00612105	ALDH1A3
-2.44923	5.72972	1.5196e-06	AMBP
0.185721	5.41423	0.827953	IL2RA
0.00298264	6.01964	0.979499	SLC16A3
-0.0634443	5.2854	0.933212	FASLG
0.19629	13.5734	0.697385	ANXA1
-0.779861	11.6276	0.0762696	PLA2G1B
-0.541351	9.50561	0.22133	IGF2R
0.593808	12.3494	0.221118	SDC4
-0.34499	9.34013	0.430373	PCNA
0.568179	6.54648	0.265365	LOC100686511
0.52781	7.14297	0.309131	NUP62
-0.366059	7.44722	0.412729	TLR8
-0.17898	10.5101	0.671786	CD38
0.301933	5.12099	0.614929	CD6
-0.168985	6.24251	0.744756	ATG10
0.26787	12.4457	0.587374	DLA-DQB1
0.965749	5.36221	0.102047	CCL28
-0.369329	8.73471	0.404322	TRAF1
1.28233	13.6958	0.00948172	C3
0.241107	7.64017	0.646761	CASP10
-0.0276863	10.0745	0.921537	CXCR4
0.0197435	7.96239	1	PDCD1LG2
-0.149923	7.86415	0.731942	ATG7
-0.177144	8.66644	0.678577	MAP3K7
-0.617028	9.60052	0.163768	TYK2
0.102403	7.30568	0.856864	IL11RA
-0.0798618	9.99282	0.836746	PTK2
0.247309	10.3572	0.6197	PSMB9
0.463055	8.9876	0.343986	CD86
-0.977141	11.7742	0.0262026	FOS
-0.17499	10.1711	0.67604	NFKB2
-0.259616	5.50131	0.607697	TNFRSF13B
-0.215316	11.203	0.612692	NDRG1
0.103716	6.22212	0.871794	CASP8
0.537821	7.31437	0.305406	ICOSLG
-0.213238	11.5463	0.615627	KRT7
1.54479	7.01336	0.00412222	CCL17
0.795995	6.27621	0.133405	STAT4
0.330489	7.35633	0.510825	SELPLG
0.995329	9.03596	0.0429614	SPP1
-0.742619	9.21271	0.0936812	ISG20
0.557253	7.36691	0.264984	TERF2
1.12003	7.87192	0.0274742	CLEC7A
0.0274609	9.97589	0.983347	RUNX1
-0.724007	9.97846	0.101202	CITED2
-0.0695142	10.0288	0.853763	MME
0.128044	5.7496	0.849252	TRAT1
-0.457725	10.0226	0.29818	ING1
-0.298449	8.69632	0.496864	DOK1
-0.738131	8.73261	0.0984639	ATR
-0.303147	7.8167	0.511648	IFIT2
-0.195085	5.11056	0.705769	C8G
0.304087	9.17563	0.536681	IL18
1.92435	5.33121	0.00363029	FCRL2
-0.18615	8.05031	0.66819	SMARCA4
0.122959	10.2702	0.820242	ATP2A2
0.057822	11.1429	0.930348	LOC102154078
0.0553168	11.7645	0.932784	SOD1
0.085063	8.26632	0.883044	SPRY2
1.11074	6.52475	0.0376238	IL1B
0.202002	8.46431	0.701289	MIF
0.0996623	10.3571	0.860262	IRF1
0.0812859	7.30238	0.882417	JAML
0.205405	9.58235	0.683835	ITGA6
1.50248	12.0352	0.00266075	CD59
-0.0990688	6.99583	0.818987	IRF8
-0.0094303	5.71162	0.962098	BRCA2
-0.363608	7.51502	0.418287	TREM1
0.249803	5.45221	0.675994	EPHA5
0.13128	10.0612	0.809345	LOC100049001
0.999478	8.88208	0.0462664	CPA3
0.158706	5.93565	0.771881	TLR7
0.101359	6.06562	0.869339	PPARGC1A
0.270715	6.65805	0.617719	F13A1
0.505981	5.8661	0.34093	CXCR6
0.168666	9.8669	0.74802	TNFRSF12A
0.279836	6.1259	0.608588	SLAMF6
1.19831	5.72249	0.041626	TRAF2
0.131435	13.7517	0.803083	FN1
1.27879	10.4726	0.00996122	CCL23
-0.305484	9.62582	0.484414	NOX4
1.04953	5.90483	0.0581569	CCL4
0.295691	11.8021	0.547975	IDO1
0.157731	5.46947	0.856797	BRCA1
0.453467	8.45449	0.356823	DLA-DMA
-0.0312531	9.09535	0.918738	APC
-0.368363	8.90629	0.401972	FCGR1A
0.376834	8.55063	0.450871	TRAF3
0.11566	9.64397	0.833879	GSK3A
-0.544569	6.79251	0.244776	CLEC4A
0.10972	6.01905	0.848494	GZMB
0.337337	5.74344	0.529132	SLAMF7
-0.243865	8.28916	0.582765	TSC1
-0.362208	14.4301	0.40405	CD74
0.981528	7.49336	0.0524522	IGF1
0.32853	8.50228	0.513136	PRKCD
-0.435884	8.9032	0.326843	MTOR
0.298661	10.7791	0.544865	DUSP6
0.457922	9.86809	0.347445	DLA-DMB
0.135798	8.1242	0.80596	HRAS
0.71591	6.01599	0.191743	IL17B
-0.391274	10.8937	0.370336	AKT1
0.235478	8.98191	0.639451	DDX58
-0.0208407	9.95488	0.937268	MDM2
-0.222829	5.30795	0.692347	ITGA2B
0.65344	11.8097	0.178155	CD9
-0.176108	6.09317	0.748247	CD3G
-0.146036	9.02285	0.730618	TNFSF13
0.485877	12.8627	0.317051	SERPING1
0.751488	5.36499	0.226494	TNFSF18
2.86762	7.63634	7.15951e-07	SAA1
0.615548	11.18	0.204861	CDH1
0.84825	8.41433	0.0866171	LY96
-0.190718	9.16112	0.652479	PLCG1
0.338743	9.37864	0.488233	MET
-0.575218	12.5605	0.189693	DLA88
-0.0519971	8.69124	0.884632	DLA-79
0.57684	4.55847	0.381675	GZMH
-0.402381	9.22389	0.363493	C1QB
0.426867	7.8667	0.398963	ADAMTS2
-1.04686	10.5859	0.0174655	IKBKB
-0.271815	7.92142	0.529708	OSM
-0.8595	10.468	0.0513807	IGF1R
-0.983332	9.63233	0.0263765	CDKN2B
0.21409	5.53929	0.737394	IL16
0.130798	7.70631	0.824904	CARD9
-0.0715699	8.15303	0.856464	TLR1
-0.245526	12.1981	0.566015	HMGB1
-0.616359	6.38486	0.202623	SIGLEC1
0.19329	5.14856	0.787242	LOC102156626
0.0864319	10.8874	0.879624	FAT1
-0.491451	11.275	0.26211	JAK1
-0.43518	6.31641	0.377487	FLT3
0.878673	8.85545	0.0795606	PLAU
1.17781	6.32849	0.0349792	PIP
0.295243	5.4662	0.637381	CCNA2
0.311005	6.2038	0.566237	ADORA2A
1.19654	11.5974	0.015243	CFI
0.67614	6.19616	0.217026	TNFSF11
0.677705	9.17175	0.164134	LOC478984
0.685678	8.93696	0.16313	TGFB1
1.0856	5.92377	0.0371432	CTSW
0.407758	7.25388	0.412977	ITGAX
0.724269	4.85999	0.283176	IL31RA
0.99912	8.93444	0.0443687	IL1RN
-0.85806	9.26124	0.0531366	ABL1
-0.0193771	7.9646	0.945355	TP53BP1
0.139052	7.71821	0.787711	TLR2
0.43138	8.8968	0.376925	PPARG
0.584302	7.00316	0.258436	SHMT2
-0.165619	11.3527	0.69156	PTEN
0.513914	7.73116	0.314779	PGR
-0.384603	4.72043	0.480685	IL4
0.379692	7.70942	0.436773	CD3e
-1.18792	12.1594	0.00679919	S100A9
-0.131997	6.84535	0.760559	E2F3
0.837809	6.83493	0.113825	TGFB3
-0.766712	8.43735	0.086675	KDM5C
1.14079	5.26532	0.0797652	DOK2
-0.267835	8.49689	0.540481	AKT3
-0.38487	10.6643	0.378107	IRF2
0.498757	5.57983	0.440436	LOC100683099
0.0926992	10.1345	0.871635	PIK3R1
-0.278275	7.03896	0.528455	EGR2
0.87576	7.45022	0.0840526	CSF2RB
-0.0385072	7.81601	0.915503	TFE3
0.338936	9.66622	0.490065	CD68
0.36492	5.2069	0.640579	IL25
0.412388	10.1472	0.404306	VCAM1
-0.322456	10.8789	0.458725	CD55
0.478685	11.6629	0.324272	TNFSF10
0.758435	6.74799	0.128285	MASP1
0.863438	7.48539	0.0912248	CD180
2.21602	12.1518	1.94721e-05	COL3A1
0.654114	6.91962	0.189311	TNFRSF14
0.0249938	10.9273	0.985776	LAMP2
0.613327	8.23066	0.215396	CCND1
-0.40804	5.03602	0.467237	CD27
-0.598965	10.479	0.173691	DLA-64
-1.03124	10.798	0.0191825	LYN
-0.190632	12.4232	0.650764	DDX5
-0.171924	8.35327	0.69092	FADD
0.30729	12.8534	0.531391	DLA-DQA1
0.748626	5.94211	0.161879	ABCB1
-0.326255	10.1085	0.453083	LCP1
0.176425	10.7925	0.730797	DLA-12
0.273088	7.53828	0.595944	IFI35
0.115829	6.97096	0.861341	NOS2
0.13437	5.68446	0.880971	LIF
1.42661	11.2472	0.00432496	LOC102153988
-1.51187	8.98197	0.000652299	CSF3R
-1.09623	10.5983	0.0127614	IL1RL1
-0.365293	5.42846	0.498113	SH2D1A
-0.305123	6.52256	0.513911	TLR6
-1.65863	7.45647	0.000292121	GATA3
0.533046	5.64461	0.33995	MUC1
-0.599312	9.94689	0.173991	CSF1
1.52168	7.95481	0.00282925	CXCL10
-1.68999	10.7506	0.000119046	GADD45B
0.0306925	6.5091	1	ICAM4
0.54398	4.69174	0.458043	PAX5
1.325	10.9476	0.00752217	C4BPA
0.525976	7.50061	0.295312	IL7
-0.0302035	10.7552	0.920561	ADA
-0.168242	10.1852	0.689342	RBL2
-1.53445	10.9775	0.000476648	FYN
-0.636177	10.7197	0.1484	SETD2
0.38508	6.68454	0.460925	FCER2
-0.00848884	11.2053	0.956872	ICAM1
-0.329233	8.83231	0.456488	TANK
-0.869574	4.63815	0.143832	IL26
-0.0831223	10.6472	0.829778	SMAD2
0.698729	7.95421	0.160135	IL15
-0.027575	12.1346	0.924677	LGALS3
0.0908753	10.6423	0.873182	CD99
0.304939	8.9349	0.546075	SELL
0.135688	9.63857	0.798805	CD14
-0.195982	10.727	0.642746	RELA
-0.228857	6.3512	0.637196	PTHLH
0.459896	8.66548	0.354321	IL17RB
-0.359163	6.12801	0.493281	CD79A
-0.120897	9.59821	0.768369	KRAS
0.17396	13.7605	0.733269	IGFBP7
-0.101789	8.30925	0.802724	TFEB
-1.52269	9.52422	0.000566643	BCL6
-0.0734856	7.30519	0.854101	CD276
0.386776	9.43461	0.432304	HMGCR
0.0519901	10.0788	0.940607	IFNAR1
0.503102	7.74621	0.306884	CALHM6
0.254209	9.34683	0.612975	VEGFC
0.649978	5.31104	0.281409	PGF
0.309326	8.93945	0.531117	MX1
-0.390127	7.23444	0.399787	IL6R
0.781368	6.3525	0.152493	GBP5
-0.504628	4.91979	0.36838	LOC476900
0.578275	7.58991	0.241105	KLRG1
0.335146	7.37997	0.528879	SLC11A1
-1.02171	11.5466	0.0201535	IGHG
0.705802	10.6227	0.147035	TAPBP
-0.0162733	4.95364	1	PIK3C2G
0.815692	6.41588	0.123988	CD5
-0.172158	16.066	0.679785	B2M
-0.315103	13.1693	0.466017	APP
0.519848	7.25125	0.302809	CD80
0.263359	9.94488	0.598494	VSIR
0.355877	6.56367	0.526023	FCER1A
0.601423	7.36506	0.243409	TICAM2
-0.467935	9.70472	0.287929	CREBBP
-0.127096	4.97524	0.80002	LTB
-0.168585	9.34779	0.687339	IL1RAP
0.488037	5.54034	0.446175	ADORA3
0.59544	5.22332	0.297552	LCN2
0.00433603	4.65953	0.96937	EOMES
0.00367022	5.72668	1	MAP2K6
-0.173262	9.41997	0.684236	ERBB2
0.159219	9.2001	0.762654	GSK3B
0.0167513	4.98931	1	SPIB
-0.558103	9.20652	0.207036	SYK
3.44969	7.24699	2.7241e-08	CCL20
0.632324	7.77161	0.209298	FGFR3
-0.537375	9.96612	0.221558	SERPINE1
0.794915	6.25021	0.121105	TNFRSF13C
0.0941963	7.16893	0.875261	IKBKG
0.189331	8.85082	0.713665	LTF
0.85568	5.21054	0.14039	EBI3
0.216964	8.39734	0.672134	C1QA
-0.529347	7.71577	0.237254	LY9
-0.0467239	6.46551	0.920384	ITGA4
-0.710675	11.1583	0.10638	INPPL1
0.407575	8.96832	0.413408	TNFSF12
-0.0785146	9.98253	0.838501	EPSTI1
0.0625603	9.92928	0.922978	FOXO1
-0.462717	11.517	0.289996	CEBPB
1.61931	5.92673	0.00697572	POU2F2
0.502674	10.3303	0.30027	CYBB
-0.4325	6.2215	0.374615	TNFSF14
0.731589	11.5249	0.13217	EPCAM
-1.15698	6.18427	0.016521	IL18RAP
0.059872	6.98801	0.935782	IL13RA2
0.0517306	6.20012	0.924718	DLA-DOB
0.334485	8.51025	0.503899	NR1H3
-0.336329	9.77922	0.441154	ZEB1
0.0320441	9.70662	0.9754	CDH5
1.06349	10.4822	0.0306712	CD34
0.0431574	9.67763	0.955758	AXL
-0.438432	8.1674	0.330344	LOC487977
-0.161513	11.7997	0.697801	CD164
-0.125318	8.5212	0.761528	CD274
-0.0158599	14.2218	0.944379	RPS6
-0.165653	10.6474	0.691879	TBX3
-0.325839	9.87277	0.45247	TRIB1
-1.37972	9.41875	0.0018028	FOSB
-0.398375	10.5519	0.362683	CCND2
-0.106899	8.62035	0.789808	FBXW11
-0.0159683	10.2647	0.943807	TNFRSF1A
-0.242486	10.0946	0.57231	MAP2K1
0.168103	12.1252	0.743248	LAMP1
0.627312	5.41118	0.335368	CXCL11
0.307101	13.9391	0.531664	DLA-DRA
0.0132302	6.29281	0.982824	TBX21
0.59006	8.99221	0.229092	C2
-0.607745	6.11481	0.212198	TNF
0.0465875	8.75169	0.943499	MSR1
-0.00490489	7.12458	0.975489	CDKN1C
-0.507257	10.4855	0.248977	BCL2L1
-0.893345	7.51294	0.0496838	SLC16A1
-0.0237581	7.63569	0.923387	CR1L
0.11292	8.11279	0.841159	BTK
0.395138	9.55791	0.423815	THY1
0.769387	5.84767	0.15215	CTLA4
-0.293632	12.7487	0.495696	DUSP1
1.05903	7.83467	0.0379393	FAP
-0.2261	9.68334	0.59764	MAPKAPK2
-0.398803	9.59819	0.364646	TNKS
-0.205476	6.11888	0.659694	PDCD1
0.708851	5.43347	0.23639	NCR3
-0.0122223	10.1272	0.95188	IL17RA
-0.677278	6.97131	0.139492	LOC483397
-0.749307	9.49092	0.0903832	LOC484306
0.98383	11.462	0.044588	C1S
0.0778522	9.64538	0.898209	ATF1
-0.334495	5.35088	0.531414	CD70
0.798737	10.6477	0.102309	CXCL12
1.06784	10.3266	0.0302616	C1R
0.187119	6.00625	0.784583	LOC100856270
0.952596	5.30783	0.131011	CD7
0.517993	8.02938	0.293498	IL2RG
-0.265027	9.62878	0.541494	NFATC3
-0.124308	10.3409	0.760219	STK11
-0.00464839	8.8961	0.966499	BRAF
-0.00827837	5.798	0.962675	GH1
2.31673	10.7583	1.01784e-05	COL1A1
1.53659	11.1611	0.00223856	CXCL8
-0.11437	5.77266	0.835548	TRGC2
-0.861322	13.6018	0.0498134	TXNIP
0.807102	5.29666	0.177938	PNOC
0.830222	8.93446	0.0923176	ARG2
1.03047	11.1631	0.0363208	CCL2
-0.354986	9.28743	0.418355	PIN1
-0.0218737	7.36314	0.944037	ILF3
-0.505726	7.87939	0.261259	CDKN2D
0.225847	9.45732	0.656889	MRC1
0.865117	5.15374	0.145791	KRT14
0.104464	9.37568	0.85242	LOC102156614
-0.318877	9.94312	0.464295	ACVR1
-0.69421	10.8635	0.115212	ITGA1
0.391885	6.1155	0.47787	CTSG
-0.66786	9.37872	0.132049	TSC2
-0.240657	5.83719	0.645157	ITGAE
0.620999	5.70994	0.286791	CXCL13
0.16681	7.31459	0.775438	IL4R
0.0649171	5.82752	0.912688	KLRB1
0.0217654	8.60319	0.992542	CD58
0.0577664	9.79841	0.932086	C1QBP
0.423817	7.64298	0.406243	KRT8
0.621643	5.96856	0.262329	CDKN2A
0.624763	5.53655	0.274137	TERT
-0.29554	9.44946	0.496798	RORA
-0.992233	9.5476	0.0251121	ERBB3
-0.35658	9.45176	0.416088	NF1
0.656161	6.25261	0.222765	NLRP3
-0.395617	9.78994	0.366664	MAP3K1
0.0955391	8.68636	0.867197	FGFR1
0.348971	10.5452	0.477202	TYROBP
1.30286	7.08241	0.0112462	POU2AF1
0.604414	5.66777	0.297821	IL17A
0.254835	10.3868	0.61146	ETS1
0.83345	12.1798	0.0867704	CFB
-0.119633	5.14706	0.873116	CLEC5A
0.787935	5.27042	0.195836	IL24
0.0669167	5.19119	0.98748	LOC111094769
-0.348005	10.103	0.42575	BST2
-1.23123	7.96948	0.00620846	IL1R2
-0.00840374	6.10082	1	AICDA
-0.405685	8.7282	0.360231	LTBR
-1.24402	12.0677	0.00459279	CDKN1B
-0.0572417	5.37117	0.911168	CCL1
0.392098	6.25518	0.466952	IL34
0.40069	6.24451	0.485569	IL21R
0.527776	7.31091	0.312008	BST1
-0.658827	9.39971	0.13784	PIK3CA
0.0213163	10.739	0.991285	GPI
-0.341913	8.80729	0.437922	NFATC2
0.138361	6.84946	0.829351	CXCR5
-0.933567	10.3168	0.034381	BCR
1.20401	10.1588	0.0149457	NT5E
0.126237	15.4066	0.811598	VIM
0.0230349	5.85934	1	IL29L
1.48034	6.91227	0.00616014	CAMP
-0.375615	9.24697	0.39258	TLR4
0.19954	8.43704	0.697927	TRBC
-0.47118	8.12797	0.291507	STAT5A
0.452141	5.10597	0.53672	IL32
0.598205	5.63309	0.309715	CSF3
-0.199532	9.77108	0.640109	TNKS2
0.217565	5.59436	0.746928	MAPK11
0.430867	8.66382	0.384749	CMKLR1
0.52022	7.57645	0.304546	BIRC5
0.684024	5.5818	0.253844	TLR9
-0.0890405	11.9929	0.818495	NFKBIA
0.462982	5.90981	0.409822	LOC102156836
-1.00738	11.7127	0.0218935	THBS1
-0.27107	6.46098	0.589614	RORC
0.799701	5.17617	0.203791	CR2
-0.340139	9.14235	0.436338	FAS
0.759689	11.1468	0.119371	HIF1A
0.658916	5.11358	0.31655	TNFRSF4
0.605235	5.07291	0.33546	ITGB4
0.308836	8.62337	0.53218	CLDN1
1.32156	6.6793	0.0129431	TREM2
0.578841	8.87884	0.240091	CCL5
0.0623594	6.23494	0.967521	TNFRSF18
0.0738009	15.2108	0.900486	APOE
0.486967	6.01441	0.38634	CCR6
1.01917	5.88572	0.064994	GFAP
0.405289	5.68903	0.445679	KLRA1
-0.185557	6.34583	0.713078	TNFRSF17
0.202873	7.3024	0.710447	IRF7
0.0577509	8.34608	0.944519	CD4
-0.238027	9.2959	0.582966	NBN
0.880829	7.24518	0.0871061	CDK1
-0.0262895	11.9983	0.927036	CD36
-0.659973	6.44684	0.168736	NINJ2
0.159847	8.74641	0.762575	CIITA
0.757951	6.82113	0.153609	NFATC4
0.716475	8.89936	0.142284	CSF1R
0.658302	6.67879	0.224161	TUBB3
-0.184267	9.05259	0.666884	TBX2
0.284018	6.40685	0.633638	FPR2
-0.219139	5.43437	0.671848	LOC606890
-0.328632	11.6336	0.448653	ITGAV
0.562963	7.50019	0.274218	E2F1
0.296115	5.60671	0.59361	NKG7
0.472519	9.24757	0.337398	RIPK2
0.519262	10.3913	0.286829	COLEC12
-0.901961	5.43802	0.0800483	LOC484343
0.257974	7.75609	0.617196	LFNG
0.882965	6.12859	0.110065	LOC490356
0.305316	8.36437	0.53401	CD83
0.197461	7.27458	0.703983	ITGB3
0.294107	6.02483	0.567307	GZMA
-0.39284	6.47238	0.409936	KLRD1
0.208026	9.91539	0.682312	MYD88
0.195156	5.43652	0.784359	IL12RB1
0.214468	9.08246	0.676911	BCL2
-0.0546312	6.4215	0.918931	LCK
1.23823	6.29449	0.0271146	TNFSF15
0.585186	9.50891	0.230798	CEBPA
-0.333764	8.14011	0.45169	JAM3
-1.00553	10.4029	0.0225318	KIT
-0.449076	11.5383	0.304448	IL6ST
-0.619269	10.0743	0.159654	PTGS2
0.442654	5.44148	0.465339	IL21
0.0678856	12.2586	0.910807	ALCAM
-0.261064	11.6663	0.543446	VEGFA
-0.238138	8.05021	0.588265	TIRAP
-0.50825	9.84523	0.248592	MAP3K5
-0.258251	8.23791	0.559199	STAT5B
0.657922	6.73852	0.212963	ID1
0.230697	10.6985	0.645041	OAS2
-0.0255079	13.6388	0.927712	S100A10
0.105076	8.85277	0.849114	PARP1
0.313581	6.07458	0.582563	LAG3
0.157412	8.13111	0.774833	DOCK2
0.329593	10.1126	0.507516	CH25H
-1.77442	12.4241	5.11071e-05	EGR1
0.950774	9.05819	0.0585396	SELE
-1.22588	7.32246	0.00763527	CXCR1
0.134201	8.94059	0.805688	IL10RA
0.586249	10.93	0.227123	S100A4
0.97888	13.3413	0.0450677	CTSH
0.253699	6.20007	0.68056	CHEK2
0.558071	5.88166	0.338665	CD22
2.76249	8.10817	7.12899e-07	LOC106557449
0.543582	5.42652	0.371914	C8A
0.538313	6.18799	0.302704	LOC488947
-0.407471	10.1845	0.352248	ATRX
0.0208557	8.03992	0.995061	SIRT1
0.550781	6.4824	0.326962	TNFRSF11B
1.04864	8.0496	0.0422288	PLAUR
0.419328	13.6412	0.388672	CD63
-0.365366	8.84436	0.406618	TP53
0.491605	5.87985	0.385403	CD96
0.364481	5.546	0.539315	AIRE
-0.355876	9.51171	0.417715	CREB1
0.024311	10.9261	0.987268	PDGFRB
0.254274	7.3197	0.640778	SOCS1
-1.14222	11.0003	0.00938825	GADD45A
-0.96328	5.36777	0.0635749	CCL16
-0.397404	8.37534	0.37281	NOD1
0.260498	9.29572	0.610986	CEACAM1
0.0723412	5.63851	0.937096	MGMT
0.191549	12.4084	0.705327	LGALS1
-0.354219	7.68851	0.429637	BCL10
-0.141718	11.0605	0.731341	NPNT
-0.595461	10.351	0.176643	CDKN1A
-0.103793	7.99857	0.805164	PNMA1
-0.351266	11.3391	0.418924	CFD
1.09345	5.5225	0.0666056	IL17F
-0.424528	5.80567	0.400031	XCR1
0.139959	10.3081	0.791521	MAPK1
-0.438179	8.53246	0.32384	IRF3
-0.373906	7.08696	0.41259	IL12A
0.950306	7.98772	0.0556559	CFP
-0.24631	10.4788	0.565778	JAK2
-1.01928	12.0959	0.0203277	STAT3
0.401755	7.55582	0.416145	CCL14
0.565556	6.30461	0.278319	CDC25C
0.0204778	5.52786	1	HAVCR2
-0.410997	8.33071	0.356954	BAX
0.54711	10.3842	0.260901	KDR
-0.350589	8.91085	0.425357	SMAD3
-0.662377	7.93329	0.141734	NLRC5
-0.198627	6.27962	0.713064	IL1RL2
-0.17227	7.68492	0.697474	ESR2
0.324244	4.97767	0.637059	CD1D
-0.4012	9.53428	0.359059	TNFAIP3
0.280216	8.3683	0.565495	CCL24
-0.227753	6.36914	0.651928	CCR2
-0.109001	6.16198	0.85324	IRF4
0.88736	9.30313	0.0734203	EMCN
-1.39411	8.06854	0.00189651	IL6
-0.508329	8.34644	0.257481	MAP4K2
0.061256	8.76351	0.932403	TGFB2
-0.444166	8.5993	0.316301	MS4A2
0.863729	6.38431	0.10668	ITGA2
0.176221	11.6254	0.729846	C5
-0.35934	12.0745	0.408411	ITGB1
-0.849732	5.96277	0.0825556	HAMP
0.189833	7.59844	0.721684	GLB1
-0.0333044	7.74212	0.917307	NFATC1
-0.240749	6.99549	0.601592	TNFRSF11A
0.154641	9.475	0.771031	TNFRSF1B
0.333185	7.73587	0.505701	TNFSF13B
-0.698199	8.45786	0.120727	MAVS
1.53142	9.08957	0.00260254	ENTPD1
1.09035	11.3684	0.0262386	CTSS
0.59323	6.47882	0.247235	CD1A6
-0.974123	10.9052	0.0269884	NOTCH1
0.245689	6.04324	0.657077	CCR5
-0.754536	8.36409	0.092327	OAS3
-0.230561	6.81129	0.633542	DNMT3A
0.612818	5.20296	0.272877	CARD11
-0.114721	10.3221	0.776535	BMI1
-0.278802	8.93756	0.525227	IFIH1
0.464102	10.3327	0.341617	FCER1G
0.345363	5.77643	0.475337	CX3CR1
0.262067	7.23654	0.619124	CDK2
0.774577	7.66361	0.120253	CXCL14
-0.0362656	4.77024	1	CXCR3
1.31519	8.87177	0.00932613	CX3CL1
-0.295156	4.54277	0.626519	IFNG
-0.420929	8.70984	0.344164	TRAF6
-0.213118	6.69358	0.641697	TAL1
0.129565	9.87306	0.808699	ATG5
-0.544041	12.7488	0.214325	S100A8
-0.519743	6.19609	0.278351	ARG1
0.954627	6.10497	0.0824787	RAD51
0.0942278	7.62614	0.875151	DDR1
0.0115594	5.17914	1	CD40LG
0.584782	12.7453	0.227619	HLA-DRB1
0.19467	11.2222	0.700694	NRP1
0.918709	8.03528	0.0697166	CCL13
1.13585	6.84053	0.0266294	CD84
0.580405	10.7522	0.233343	KRT18
-0.263991	5.46785	0.638618	CD8B
0.133284	8.32304	0.811992	IL2
-0.445338	10.6237	0.309907	EP300
-0.129083	11.8074	0.751471	IFNGR1
-0.317963	7.91549	0.475974	IFGGC1
1.00199	7.20705	0.0433955	PYCARD
-0.305094	5.85777	0.519118	NCAM1
0.243074	6.24491	0.691245	DEFB1
0.100797	9.52637	0.857186	CXCL16
0.305084	8.49907	0.54149	PDGFC
0.554081	7.70513	0.274413	CD40
-0.0488623	6.69099	0.908315	IL15RA
-0.263032	9.59803	0.545578	PIK3C2B
-1.1976	5.41081	0.0180767	CD79B
0.516464	7.60829	0.310231	CDKN2C
0.105942	10.5308	0.847935	CDK4
0.87088	6.19212	0.114123	TWIST1
0.0385926	7.41291	0.959176	TCF7
0.584761	8.78256	0.23612	ITGB2
-0.0846012	8.96015	0.831073	TAP1
0.337332	6.38417	0.518889	IRF5
-0.601419	5.6894	0.254081	MAP2
0.400952	7.36641	0.432494	CD37
0.340445	7.38653	0.531056	ITGAM
-0.690586	7.40566	0.13249	MERTK
0.766498	12.293	0.114457	CLU
-0.0196442	9.09084	0.939072	CYLD
-0.400024	10.4376	0.360633	STAT2
0.346723	6.53188	0.55504	CD28
-0.104657	7.89433	0.809537	ICAM3
0.525458	10.5809	0.281521	IL13RA1
0.154873	11.4553	0.765009	PDPN
-0.587366	10.8724	0.182106	CCL21
0.320684	8.59811	0.524688	IRAK2
0.672661	6.55795	0.202762	CHEK1
-0.214759	8.06635	0.627835	MAP2K4
-1.70015	8.57913	0.000142984	PPBP
-0.360873	5.48882	0.46192	IL22RA2
1.22007	10.6983	0.0134897	MARCO
-0.0670336	7.2141	0.873436	PIK3CD
0.0858541	12.0748	0.880392	CD81
-0.632874	8.48185	0.15649	SIGIRR
-0.818293	12.3259	0.0625718	S100A12
1.2543	7.24482	0.013348	LY86
-0.541414	7.02025	0.24128	LBP
0.799418	9.38673	0.102216	CD163
2.19095	5.71194	0.000371507	LOC475935
-0.376741	7.08949	0.418605	ISG15
-0.416845	11.8676	0.339671	MAPK8
0.0354131	7.80805	0.971009	CNP
-0.0923269	9.38217	0.814084	MAP2K3
-0.301492	6.57877	0.511757	CCL19
0.459546	6.34147	0.385506	PALB2
-0.438436	9.76631	0.318248	RAF1
0.696947	10.089	0.152573	CREG1
-0.349747	6.34967	0.458282	FLT3LG
0.112709	7.90915	0.859671	RELB
0.87568	6.35192	0.101646	PRF1
0.400733	8.56523	0.421129	IDH2
1.01618	6.14835	0.0643354	MKI67
-0.17855	7.34621	0.692293	PIK3CG
-0.0573017	9.80719	0.874672	EGFR
1.52335	17.0571	0.00229856	SP-C
0.145141	8.46278	0.79728	REL
-0.436778	8.44107	0.330016	ATG16L1
0.11242	9.03977	0.839681	MORC3
-0.00191542	7.25055	0.968511	JAK3
2.97257	6.28899	5.77819e-06	DMBT1
-0.283438	6.34644	0.562691	ERBB4
0.588662	11.7503	0.226367	BHLHE40
-0.0958843	5.23961	0.879426	IL22RA1
0.212021	4.77169	0.791392	LOC476396
-0.291433	6.7396	0.531537	ITK
0.109535	9.75952	0.843346	FLT1
-0.257669	10.8814	0.549203	LRP1
-0.469884	5.88238	0.344489	CD3EAP
-0.0640727	4.74507	0.915572	OLIG2
0.221275	6.38475	0.674311	TRAC
-0.0579141	6.91616	0.900752	IL10
0.477086	8.74641	0.330531	CD53
0.580027	5.07857	0.364865	IL12RB2
0.381458	5.74314	0.494624	CREB5
-0.54348	4.76867	0.316901	CD160
-0.411025	7.31057	0.359269	IL18R1
-0.26401	7.5236	0.558366	PSMB10
-0.279379	6.90297	0.545148	IFNA7
2.41263	5.9637	0.000196799	TP63
1.0037	8.37825	0.0440082	IDH1
0.358095	7.95288	0.472442	ITGAL
0.0371106	5.66008	0.998477	CD247
0.674176	5.86498	0.181818	CD3D
-0.0418676	11.3646	0.899881	THBD
0.147756	5.89141	0.866246	SERPINB2
-0.939861	8.03235	0.0364581	CXCR2
-0.243079	4.51018	0.657155	TLR5
-0.198824	10.9436	0.638445	MAP2K2
0.301266	9.15413	0.541106	CDK6
-0.355623	7.90865	0.425123	IRAK1
0.00604139	6.81044	0.967309	CISH
-0.0281024	7.23125	0.927884	IFNAR2
0.390912	5.36145	0.542676	TNFSF8
-0.182587	8.77383	0.671146	IRAK4
0.227506	9.45032	0.652342	ADGRE5
-0.416477	6.93935	0.374112	RET
-0.228629	6.88738	0.612033	SRC
0.853147	6.86018	0.106763	MMP9
0.134045	7.97029	0.809705	KLRK1
-0.0892368	12.4672	0.81825	CD47
0.333786	9.01864	0.505329	ST6GAL1
1.15142	6.31094	0.0338558	CCNB1
0.264043	6.96592	0.616079	IL7R
-0.392578	9.69824	0.370935	RB1
-0.0622861	9.54471	0.865281	MEF2C
0.641959	6.72817	0.209128	ICOS
0.467709	7.50547	0.357698	NCF4
-0.300925	10.1779	0.488013	ATF2
-0.123943	8.57282	0.763579	TYMS
0.600552	7.26109	0.241826	CD200

## Sheet: Figure 2 (b)
Liver
logFC	logCPM	PValue	genes
-0.485026	6.46039	0.226239	CCNE1
-0.717205	7.47792	0.0473541	HBEGF
-0.63869	11.9834	0.0551784	HSD11B1
0.0894299	7.8962	0.796251	C3AR1
0.0323444	11.4387	0.916898	CD209
0.101786	12.2133	0.746667	IL1R1
-0.010907	7.57162	0.996919	ICAM2
-2.32324	7.91085	1.26256e-09	IL1A
0.418575	7.1215	0.241643	CD2
0.243611	8.52322	0.462589	PTPRC
0.407837	7.88532	0.234948	ETS2
-1.40747	7.1163	0.000231274	CCRL2
0.537081	10.7315	0.0997243	ITGA5
0.0753831	7.19296	0.862025	CASP3
0.0948683	7.71703	0.767487	HCK
0.0235748	7.6818	0.947638	CD8A
-0.403769	10.3713	0.228729	IDO2
0.117123	8.11287	0.728196	KMT2A
-0.480195	11.3353	0.148977	C6
-1.32783	7.32837	0.000398892	FCAR
-0.258647	8.42034	0.465947	BID
-0.646692	8.29307	0.0626319	TOLLIP
0.0133628	7.11881	0.965705	BLNK
0.253511	8.35947	0.443084	LAIR1
0.0219995	8.61658	0.953351	MYC
-0.580036	6.74841	0.143206	IL2RB
0.383684	9.08261	0.24484	IKBKE
-0.148055	15.0227	0.657517	LOC481722
-0.201869	8.47715	0.565776	NFKB1
0.0769434	10.641	0.810977	MAF
0.153791	6.58566	0.667097	PVR
0.250592	9.74566	0.441464	KMT2D
0.238469	8.43602	0.477376	PDGFRA
0.405104	12.6312	0.208961	LOC477699
0.685838	7.35662	0.0471627	CCR1
-0.0148057	9.27731	0.985478	LAP3
0.702048	8.44319	0.0367155	TGFB1I1
0.120763	7.12348	0.754615	TBK1
1.22198	9.51169	0.000243603	IGHM
0.0606069	10.1749	0.849887	STAT6
0.470107	7.28338	0.177355	CCL3
0.509335	7.77374	0.142205	MCAM
0.644442	8.27134	0.0537532	CCND3
-0.0868974	11.024	0.800338	AGTR1
0.401584	7.50916	0.239909	ATM
1.20971	10.2469	0.000223036	CD44
0.318019	9.657	0.331805	MAPK3
0.0762151	9.28682	0.809816	STAT1
0.963045	9.1599	0.00351521	C7
-0.770546	6.59061	0.04532	MST1R
-0.447661	6.82944	0.241732	CMA1
-1.41305	6.75903	0.000348903	MEFV
-0.00506892	7.89604	1	TLR3
-0.52903	8.38375	0.12398	TICAM1
-0.174092	9.05235	0.613373	MDM4
-0.696126	8.47825	0.0433201	AR
0.0068182	6.52706	0.973967	GZMK
0.49803	11.3597	0.125745	PECAM1
-0.249492	6.85923	0.539305	ANKRD22
-0.0296207	8.91851	0.943892	PRKCE
-0.297113	6.25078	0.497062	RBL1
-0.10124	9.80956	0.769866	NRAS
0.0614154	10.3106	0.847441	MAPK14
-0.0269036	6.53096	0.976803	CHUK
0.507938	7.78792	0.157754	PSMB8
0.434706	7.02286	0.207061	PTGER4
-0.0528541	6.71894	0.934375	CD48
0.0247959	7.40911	0.919881	ALDH1A3
-0.0356067	15.3456	0.920543	AMBP
1.05252	10.0288	0.00128213	ANXA1
0.165788	8.44234	0.625015	IGF2R
-0.0496901	11.6591	0.887823	SDC4
-0.460746	8.25334	0.187787	PCNA
0.46247	7.7464	0.179875	LOC100686511
-0.706542	7.51729	0.0514932	NUP62
0.296022	8.39462	0.384478	CD38
0.964071	11.1297	0.00311535	DLA-DQB1
-1.06293	8.11775	0.0029438	TRAF1
-0.055128	16.1565	0.873353	C3
0.309258	8.14652	0.360923	CASP10
0.0562946	8.41124	0.872362	CXCR4
0.608844	8.06445	0.0782527	PDCD1LG2
-0.508372	7.80516	0.153018	ATG7
0.230375	7.86374	0.501644	MAP3K7
0.495512	8.83221	0.13876	TYK2
-0.357288	7.32963	0.330715	IL11RA
0.278457	8.99265	0.399533	PTK2
0.572729	9.71885	0.0823301	PSMB9
1.40305	7.75483	6.13233e-05	CD86
0.306282	10.1322	0.337995	FOS
0.298701	8.1797	0.390442	NFKB2
1.76172	10.1893	9.8142e-08	NDRG1
-0.741967	6.41589	0.0613637	CASP8
0.900266	8.46626	0.00682586	KRT7
0.0503856	6.75842	0.911143	SELPLG
0.119979	11.135	0.697855	SPP1
-0.184847	8.08654	0.631136	ISG20
-0.423178	7.45576	0.236034	TERF2
0.338652	8.07715	0.307593	RUNX1
0.43376	9.20483	0.192889	CITED2
1.04736	7.70836	0.00234881	MME
0.0287664	9.59595	0.924448	ING1
0.162561	7.21293	0.676055	DOK1
-0.409626	8.51897	0.240182	ATR
-0.4507	11.8232	0.17528	C8G
0.311408	7.86901	0.345634	IL18
-0.181655	8.20762	0.603726	SMARCA4
0.147242	9.11647	0.657554	ATP2A2
-0.34102	11.4731	0.306376	LOC102154078
-0.192075	13.1182	0.564293	SOD1
0.299989	6.61726	0.429913	SPRY2
-0.0649088	9.23554	0.85022	MIF
-0.027834	8.84394	0.94301	IRF1
-0.275909	9.28156	0.406104	CD59
-0.654541	6.88752	0.0816022	IRF8
0.133492	12.6618	0.675614	C8B
-1.07568	7.18301	0.00397213	TREM1
0.0904742	9.40687	0.781103	LOC100049001
-0.511401	7.28747	0.180018	CPA3
-0.720982	8.64824	0.0372918	PPARGC1A
1.47035	7.07349	2.86658e-05	F13A1
0.176576	8.76121	0.597985	TNFRSF12A
-0.520135	7.13785	0.167645	SLAMF6
-0.807329	7.09344	0.0299029	TRAF2
0.0592539	15.1556	0.848472	FN1
1.00337	9.4736	0.00240352	CCL23
0.376683	7.37494	0.273804	CCL4
0.284271	8.03534	0.399792	DLA-DMA
0.137718	8.29532	0.687561	APC
-0.662647	7.24447	0.0777191	FCGR1A
-0.0540785	7.4198	0.913687	TRAF3
-0.265274	8.51951	0.442955	GSK3A
-0.375486	7.16525	0.329356	CLEC4A
0.217091	6.48558	0.548536	GZMB
-0.387632	8.08481	0.265823	TSC1
1.40202	12.4639	1.7078e-05	CD74
0.727193	10.7078	0.0256776	IGF1
-0.243078	7.10667	0.522886	PRKCD
0.14312	8.60865	0.671379	MTOR
0.247636	10.2136	0.447649	DUSP6
0.537858	8.11823	0.113615	DLA-DMB
-0.573336	8.05684	0.0987766	HRAS
0.416314	10.6841	0.201727	AKT1
0.0630686	7.95248	0.860522	DDX58
0.015363	9.59061	0.965358	MDM2
1.32814	8.53439	8.90698e-05	CD9
-0.719412	6.47833	0.064446	CD3G
0.263517	8.66145	0.432802	TNFSF13
0.181647	15.4915	0.570468	SERPING1
0.0507222	15.7315	0.868675	SAA1
0.0821969	10.0162	0.800799	CDH1
-0.214849	7.28556	0.585851	LY96
-0.0170549	8.75394	0.973194	PLCG1
0.068189	9.51977	0.833307	MET
0.212784	12.2358	0.509453	DLA88
0.113915	7.59906	0.764576	DLA-79
1.14313	11.3236	0.000476772	C1QB
-0.626435	9.02394	0.0657367	IKBKB
-0.394698	7.8422	0.287286	OSM
0.0786496	7.96198	0.828527	IGF1R
0.112786	6.60471	0.750758	CDKN2B
-0.513678	7.31979	0.1681	CARD9
-0.395839	7.62515	0.283376	TLR1
-0.520456	10.1539	0.120938	HMGB1
-0.330821	6.23986	0.396614	SIGLEC1
0.738544	8.76419	0.0265252	FAT1
0.568385	10.3395	0.083103	JAK1
-0.112186	6.40766	0.893634	PLAU
-0.40233	6.58259	0.308782	ADORA2A
-0.219257	12.7426	0.510351	CFI
-0.271414	10.6051	0.418875	MASP2
0.926752	8.84781	0.00557642	LOC478984
1.20254	8.23746	0.000434841	TGFB1
-0.439427	6.49367	0.263694	CTSW
-0.304628	8.34611	0.381859	IL1RN
-0.158053	7.61671	0.660664	ABL1
-0.705524	7.08836	0.0576241	TP53BP1
-1.53691	7.29774	4.18251e-05	TLR2
0.137308	7.56914	0.686407	PPARG
-0.629301	10.5809	0.0602487	SHMT2
0.00844473	9.91775	0.976946	PTEN
-0.095931	7.06097	0.811607	CD3e
-0.996784	10.0353	0.00341603	S100A9
-1.06153	7.5617	0.00379213	E2F3
-0.376548	7.93202	0.275975	KDM5C
-0.305808	6.64389	0.492127	DOK2
-0.290253	6.53922	0.445092	AKT3
-0.149799	9.55415	0.661298	IRF2
-0.050143	10.1751	0.884005	PIK3R1
-0.130185	7.69719	0.752206	EGR2
0.797542	7.27336	0.0216417	CSF2RB
-0.140726	7.66273	0.693828	TFE3
1.19818	9.27703	0.00034091	CD68
0.124958	8.13167	0.70482	VCAM1
-0.962465	8.19545	0.00648492	CD55
0.437244	10.525	0.182275	TNFSF10
0.208121	9.72958	0.523622	MASP1
-0.270125	7.97375	0.467152	CD180
2.34619	10.5035	2.71354e-12	COL3A1
-0.0199704	6.35181	1	TNFRSF14
-0.420379	10.8828	0.206767	LAMP2
0.751518	8.1698	0.0264161	CCND1
-0.164041	9.86825	0.625072	DLA-64
0.557262	8.34231	0.0953107	LYN
0.0645581	11.4448	0.840447	DDX5
-0.412004	8.06482	0.242596	FADD
0.549587	10.6341	0.0906413	DLA-DQA1
0.259204	9.69027	0.433337	ABCB1
-0.0302519	8.42607	0.954446	LCP1
-0.0784085	9.501	0.816233	DLA-12
0.00569269	8.21657	0.982758	IFI35
-0.208762	7.62789	0.584491	LOC102153988
0.0867874	8.3365	0.779894	CSF3R
-0.809215	7.12915	0.029237	TLR6
-0.971954	7.39421	0.00889876	GATA3
0.506819	9.38477	0.124395	CSF1
1.24787	7.82963	0.000286804	CXCL10
-0.620211	8.71922	0.0699908	GADD45B
-0.653351	7.05638	0.0709618	ICAM4
0.0864256	14.3236	0.783724	C4BPA
-0.303924	6.25375	0.468552	IL7
0.340781	8.79862	0.303628	ADA
-0.0724822	9.34363	0.837228	RBL2
-0.0565007	7.82502	0.876643	FYN
0.169298	10.1392	0.602641	SETD2
-0.622666	6.7363	0.12044	FCER2
-0.0252541	10.098	0.950566	ICAM1
-0.24739	8.44581	0.474917	TANK
-0.24109	9.68138	0.473605	SMAD2
-0.528506	7.93918	0.138958	IL15
0.0908931	8.94101	0.775598	LGALS3
0.10313	8.26236	0.748677	CD99
-1.22681	8.01188	0.000611651	SELL
0.404589	10.6989	0.212029	CD14
-0.520467	8.43236	0.13418	HNF1A
0.432635	9.47831	0.188542	RELA
-0.218183	9.23356	0.521845	IL17RB
-0.373911	7.65813	0.292854	KRAS
0.859602	11.4546	0.00827681	IGFBP7
-0.044944	7.88477	0.898953	TFEB
-0.214957	9.16069	0.532302	BCL6
-0.257691	7.17493	0.511578	CD276
0.215056	10.27	0.502737	HMGCR
0.280761	8.75111	0.398104	IFNAR1
-0.410196	6.81147	0.283617	CALHM6
0.700086	8.72237	0.0351857	VEGFC
0.376739	9.21466	0.254184	MX1
-0.516317	8.37106	0.137253	IL6R
0.301465	10.2676	0.358759	LOC476900
0.500582	8.45368	0.147993	SLC11A1
0.632936	11.0618	0.0525933	IGHG
0.417071	9.96955	0.199448	TAPBP
-0.667672	7.09735	0.0705037	CD5
0.235528	14.6825	0.463552	B2M
0.998772	10.3896	0.00227607	APP
0.367816	8.54656	0.256898	VSIR
-0.180008	7.97171	0.635531	TICAM2
0.176518	8.25027	0.614988	CREBBP
-0.526137	10.495	0.116318	IL1RAP
-0.740513	6.5897	0.0639292	LCN2
-1.85231	6.97486	2.5065e-06	EOMES
-0.21378	9.54144	0.525641	ERBB2
-0.259818	8.44643	0.443977	GSK3B
-0.0115085	7.6614	1	SYK
-0.0373531	9.23968	0.918002	FGFR3
-1.43567	7.67861	9.42979e-05	SERPINE1
0.0506163	6.35278	0.892079	TNFRSF13C
-0.0666706	7.68806	0.866839	IKBKG
0.29695	8.06975	0.396007	LTF
-0.333378	6.51808	0.444046	EBI3
1.11437	10.0022	0.000745866	C1QA
-0.8079	6.61823	0.0391477	LY9
0.139253	10.3085	0.667945	INPPL1
0.385815	8.1361	0.264274	TNFSF12
0.153849	9.62788	0.634268	EPSTI1
-0.354125	9.45744	0.297942	FOXO1
-0.522999	12.1089	0.115632	CEBPB
0.63624	9.01094	0.0574297	CYBB
-0.85972	6.62953	0.0354318	TNFSF14
-0.404968	9.49802	0.228537	EPCAM
-1.08037	6.86671	0.00538314	IL18RAP
0.0201678	8.0392	0.930013	IL13RA2
-0.118887	10.5313	0.726566	NR1H3
0.215779	7.97549	0.531924	ZEB1
1.16246	7.68343	0.00092382	CDH5
1.14952	7.39291	0.00125364	CD34
-0.824854	7.015	0.0243715	ELANE
1.1309	8.64474	0.000841873	AXL
-0.174653	8.29747	0.62107	LOC487977
-0.106885	11.4137	0.750397	CD164
0.390816	12.8469	0.226486	RPS6
0.25613	9.79868	0.432927	TBX3
0.255348	9.52467	0.444669	TRIB1
-0.684974	7.56789	0.057093	FOSB
0.890752	8.33081	0.00922972	CCND2
-0.00850814	6.78693	0.979116	FBXW11
0.174022	9.58202	0.598688	TNFRSF1A
0.232661	8.74178	0.491344	MAP2K1
0.10174	11.6135	0.751441	LAMP1
1.21133	11.8722	0.000203296	DLA-DRA
-0.111581	6.56188	0.831209	TBX21
-0.0162133	12.0505	0.969314	C2
0.697922	8.52476	0.0386729	MSR1
-1.46818	7.26635	9.83173e-05	CDKN1C
0.0144758	8.65952	0.956656	BCL2L1
-0.579783	7.88203	0.103891	SLC16A1
-1.24538	7.48917	0.00073992	CR1L
-0.811213	7.2039	0.0281586	BTK
0.699381	7.69202	0.042362	THY1
-0.329426	11.2865	0.323114	DUSP1
-0.290581	7.62574	0.432798	FAP
-0.358039	9.03974	0.291973	MAPKAPK2
-0.642221	8.4043	0.0655579	TNKS
-1.49286	7.08311	0.000104145	PDCD1
-0.451756	9.16542	0.183886	IL17RA
-1.65969	6.97635	1.85614e-05	LOC483397
-0.667477	7.86371	0.0603389	LOC484306
-0.102241	14.1016	0.761648	C1S
-0.183311	8.78413	0.597472	ATF1
0.58464	11.5295	0.0713577	CXCL12
-0.261783	13.2893	0.43008	C1R
0.0127784	8.49268	0.977211	LOC100856270
0.0512123	6.82042	0.879366	IL2RG
-0.22034	9.23513	0.520537	NFATC3
0.186196	10.3373	0.568009	STK11
0.138379	7.93915	0.69649	BRAF
3.581	10.7384	1.45596e-24	COL1A1
-3.73799	11.4033	1.57687e-22	CXCL8
-0.573978	11.6629	0.084844	TXNIP
1.3482	8.42673	6.00242e-05	CCL2
-0.298596	8.38816	0.388904	PIN1
-0.530483	7.31088	0.142992	ILF3
-1.89683	7.92224	3.05441e-07	CDKN2D
0.264024	9.41907	0.420822	MRC1
-0.421378	9.56883	0.212922	LOC102156614
-0.297613	9.14421	0.380837	ACVR1
0.154085	9.41032	0.637719	ITGA1
-0.574463	7.39077	0.110425	CTSG
0.227866	9.85801	0.487862	TSC2
0.357611	7.6117	0.298331	IL4R
-0.309962	7.28115	0.406233	CD58
-0.876798	10.7034	0.00923391	C1QBP
-0.389454	8.79882	0.2601	KRT8
-0.728447	7.14838	0.0556752	CDKN2A
-1.29855	7.35277	0.000447945	TERT
-0.449263	9.30898	0.183746	RORA
-0.324392	9.51289	0.334044	ERBB3
-0.354775	8.13941	0.313802	NF1
-0.928866	6.54374	0.0204784	NLRP3
0.279319	9.08983	0.398169	MAP3K1
0.484384	8.06019	0.150219	FGFR1
0.762596	9.1389	0.0208182	TYROBP
-0.629383	7.19789	0.0883166	POU2AF1
-0.0150759	8.45322	0.971957	ETS1
0.131974	15.0546	0.678352	CFB
-0.118858	9.0586	0.730402	BST2
-0.324252	8.46691	0.365341	IL1R2
-0.194765	8.80887	0.566962	LTBR
0.0619828	10.983	0.843705	CDKN1B
-0.287121	8.74954	0.411133	IL34
-0.434358	6.95061	0.270903	IL21R
-0.0116282	7.79504	0.980229	BST1
-0.724441	8.20969	0.0384783	PIK3CA
0.158525	11.3678	0.623159	GPI
-0.240865	7.55359	0.513929	NFATC2
-1.89808	7.39632	8.77107e-07	CXCR5
0.0896022	9.06982	0.774405	BCR
0.179248	9.47625	0.594648	NT5E
0.836307	12.3352	0.00988763	VIM
0.0327648	7.47582	0.918601	CAMP
0.500472	7.88542	0.136003	TLR4
-0.422289	8.45287	0.224259	TRBC
-0.579867	7.32144	0.113849	STAT5A
-0.0118275	8.73632	0.978928	TNKS2
-0.156606	7.48417	0.681246	CMKLR1
0.955622	7.7679	0.00412427	BIRC5
-0.215676	9.69973	0.522096	NFKBIA
0.880449	10.0776	0.00743578	THBS1
-0.698443	8.93784	0.0413519	RORC
-0.0882004	9.11678	0.799626	FAS
0.670876	9.64283	0.040522	HIF1A
0.00427213	8.35521	0.987181	CLDN1
-1.30365	7.10149	0.000577838	TREM2
0.553321	8.70823	0.094703	CCL5
-1.77344	7.06441	5.73719e-06	TNFRSF18
-0.44714	17.888	0.177016	APOE
-1.11149	7.46686	0.00247619	CCR6
-1.4148	7.3682	0.000133124	GFAP
-1.34829	7.06609	0.000461594	TNFRSF17
-0.786147	8.6372	0.0238783	IRF7
-0.561462	8.15348	0.108886	CD4
-0.0130533	8.18487	0.990621	NBN
-0.268214	6.85523	0.500302	CDK1
-0.0854221	10.8089	0.799812	CD36
-1.21192	6.60036	0.00242632	NINJ2
0.322753	7.69421	0.350201	CIITA
-0.482909	7.54865	0.181058	NFATC4
0.272559	8.93797	0.422561	CSF1R
-2.36906	7.79002	7.50184e-10	TUBB3
-0.021145	8.39183	0.9739	TBX2
-0.693978	7.1806	0.0674803	FPR2
0.0514426	10.6749	0.870509	ITGAV
-0.740077	7.89614	0.039999	E2F1
-0.928171	6.85386	0.0140449	NKG7
-0.331748	8.0709	0.342834	RIPK2
-0.379389	7.73936	0.28941	COLEC12
-0.891878	7.77746	0.0138567	LFNG
-0.631734	7.77495	0.07789	CD83
-0.683245	7.23876	0.067003	ITGB3
-0.233705	9.40195	0.490597	MYD88
-0.384705	7.84256	0.29467	BCL2
-0.711648	6.65423	0.0665637	LCK
-0.843117	12.2806	0.0117446	CEBPA
0.144137	8.00981	0.66331	JAM3
0.489443	7.28027	0.17138	KIT
0.241317	9.81882	0.457762	IL6ST
0.332615	8.56624	0.297186	PTGS2
0.0676512	10.9217	0.833112	ALCAM
-0.263209	11.2096	0.430648	VEGFA
-0.381073	9.68837	0.262065	TIRAP
-0.645374	9.0551	0.0594379	MAP3K5
-0.696592	7.78177	0.0477146	STAT5B
-1.57614	7.5307	3.15758e-05	ID1
0.493516	8.91765	0.136213	OAS2
0.707654	10.0578	0.0301074	S100A10
-0.459336	9.19489	0.176732	PARP1
-0.262603	8.03427	0.465839	DOCK2
-0.812557	7.17527	0.027751	CH25H
0.444255	10.8201	0.171396	EGR1
-1.71138	6.86982	1.27437e-05	CXCR1
0.338702	8.14304	0.320015	IL10RA
0.25946	8.51744	0.444477	S100A4
0.757975	11.1958	0.0197654	CTSH
-1.41562	6.8481	0.000275046	CD22
-0.447344	7.16975	0.264985	LOC106557449
-0.0573742	11.3087	0.868829	C8A
-0.00424969	8.96929	0.999974	ATRX
-0.618671	6.96843	0.0983425	SIRT1
0.265608	7.12057	0.445706	TNFRSF11B
-0.591441	6.99021	0.118462	PLAUR
0.693939	12.0731	0.0322188	CD63
-0.190467	7.93709	0.584979	TP53
0.166693	8.95063	0.607963	CREB1
0.359494	9.65924	0.274509	PDGFRB
-0.738422	6.51745	0.067505	SOCS1
-0.986421	11.0906	0.0033997	GADD45A
0.0209465	12.7176	0.942272	CCL16
0.030248	7.82811	0.917776	NOD1
0.0340613	9.38329	0.908662	CEACAM1
-0.464776	6.86975	0.22724	MGMT
0.738017	9.8425	0.0246728	LGALS1
-0.427971	7.08099	0.249143	BCL10
0.632138	8.58798	0.0576048	NPNT
0.153397	8.6754	0.653519	CDKN1A
-0.808926	7.22319	0.0294094	PNMA1
-0.0843232	8.93502	0.80889	CFD
0.147152	9.10694	0.656953	MAPK1
-0.543705	9.76255	0.106163	IRF3
0.661792	8.19365	0.0518166	CFP
-0.200671	8.64525	0.558772	JAK2
-0.15444	11.0418	0.646993	STAT3
0.52203	10.0149	0.111243	CCL14
-0.159056	7.13417	0.659686	BAX
0.0151188	8.42033	0.989104	KDR
0.0619144	8.68943	0.861271	SMAD3
-0.00333125	7.26078	1	NLRC5
-1.15702	7.62299	0.00152452	IL1RL2
0.0659187	8.80595	0.83437	TNFAIP3
-0.0910644	7.4519	0.831295	EMCN
-0.499123	8.12018	0.153358	MAP4K2
-0.253051	7.35261	0.478949	TGFB2
-0.591263	6.9715	0.115733	MS4A2
-0.124255	12.4845	0.711515	C5
0.616812	9.80072	0.0616138	ITGB1
-0.338914	13.063	0.307205	HAMP
-0.0452758	7.30449	0.904087	GLB1
0.0832916	7.25493	0.830694	NFATC1
0.587715	7.11943	0.100504	TNFRSF11A
0.666114	9.02571	0.0456142	TNFRSF1B
-0.400097	7.30437	0.295935	TNFSF13B
0.396349	9.05193	0.23579	MAVS
0.0116726	7.69651	0.97167	ENTPD1
0.488453	9.75012	0.138939	CTSS
0.168355	9.19604	0.620759	NOTCH1
-0.806298	6.63608	0.0392963	CCR5
0.0542432	8.29288	0.864133	OAS3
-1.70487	7.63295	4.57429e-06	DNMT3A
-0.141801	12.7998	0.671889	C9
-0.0323654	8.25627	0.935603	BMI1
0.332286	8.63206	0.326763	IFIH1
0.870828	9.4035	0.0085473	FCER1G
-0.40255	7.31046	0.266534	CDK2
-0.849223	6.5036	0.0358527	CXCL14
-0.261313	8.1605	0.453784	TRAF6
0.159261	9.6245	0.622545	ATG5
-0.85685	10.5117	0.0112304	S100A8
-0.611359	13.2361	0.0658633	ARG1
0.923241	10.6546	0.0047037	HLA-DRB1
0.812738	9.48793	0.0139884	NRP1
-0.155402	8.50918	0.659504	CCL13
0.41116	11.3414	0.204152	KRT18
-0.256431	8.07229	0.469502	IL2
0.0784531	8.71721	0.825899	EP300
0.488909	9.57547	0.138606	IFNGR1
0.322699	6.67565	0.391419	PYCARD
-1.69765	10.5455	9.75466e-07	DEFB1
0.727285	9.6608	0.0283078	CXCL16
0.626353	7.21911	0.0884922	PDGFC
-0.0221117	6.16654	0.940663	CD40
-1.88852	6.82366	3.11934e-06	IL15RA
-0.39999	9.03767	0.249069	PIK3C2B
0.0494589	6.57358	0.876699	CDKN2C
0.0879743	8.72268	0.80137	CDK4
-0.709562	7.61352	0.0480382	TCF7
0.0590586	7.83035	0.866494	ITGB2
0.0157345	8.36521	0.960011	TAP1
-0.242665	6.28138	0.5163	IRF5
0.826866	6.30417	0.0351694	CD37
-0.428825	7.18327	0.256269	ITGAM
-1.16417	6.72146	0.00287161	MERTK
0.016086	15.0995	0.953248	CLU
0.141549	9.13143	0.674915	CYLD
-0.278576	11.0253	0.402973	STAT2
-0.549008	6.68321	0.16594	CD28
-0.153	7.70319	0.684086	ICAM3
0.857747	9.62149	0.0087559	IL13RA1
0.800615	8.52853	0.0187359	CCL21
0.167724	7.32906	0.662937	IRAK2
-0.708745	7.67216	0.0471698	MAP2K4
-0.14872	6.62434	0.693655	PPBP
0.958784	10.8101	0.00338651	MARCO
-0.0685575	10.033	0.844794	MBL2
0.595297	7.08757	0.102567	PIK3CD
-0.0388148	11.9457	0.912421	CD81
-0.29012	8.6162	0.392629	SIGIRR
-1.0482	10.1729	0.00207104	S100A12
0.357985	13.7412	0.266514	LBP
0.830719	9.39668	0.0124129	CD163
-0.479635	9.00151	0.162263	ISG15
-0.311144	9.30324	0.362961	MAPK8
-0.361642	8.56408	0.294608	CNP
-0.131855	8.88726	0.706932	MAP2K3
-0.403187	6.65013	0.327874	CCL19
-0.129874	9.57298	0.700822	RAF1
0.639038	9.67808	0.0533181	CREG1
-0.418444	6.48742	0.304145	FLT3LG
0.777542	6.27088	0.0396386	RELB
0.0964869	8.63808	0.780911	IDH2
1.21558	6.37857	0.000899262	MKI67
-0.557961	9.57546	0.0967051	EGFR
0.651881	7.20831	0.0741102	REL
-0.492181	7.85342	0.163719	ATG16L1
0.0183604	7.86627	0.9653	MORC3
0.611255	6.76582	0.0784372	JAK3
-0.228057	9.602	0.516201	DMBT1
-0.165644	8.91266	0.6373	BHLHE40
0.134713	7.5308	0.699354	IL22RA1
-0.700611	6.4384	0.0835571	ITK
0.150773	7.98579	0.687603	FLT1
0.222545	11.8062	0.490527	LRP1
-0.116967	12.3426	0.730731	CRP
-0.601921	7.25588	0.102624	IL10
0.688754	7.76293	0.0499846	CD53
0.0484593	7.74258	0.914518	PSMB10
-2.80536	9.89304	4.22008e-14	IFNA7
-0.174573	9.77918	0.608336	IDH1
0.316892	7.83366	0.341444	ITGAL
0.84216	9.13585	0.0118241	THBD
-0.995374	7.2007	0.00786066	CXCR2
-0.0259458	11.1273	0.944481	MAP2K2
0.34351	6.8863	0.347084	CDK6
0.0349803	7.36723	0.942125	IRAK1
-0.175334	7.67688	0.601656	CISH
-0.174572	8.75135	0.61884	IFNAR2
-0.849738	6.77943	0.0241413	IRAK4
0.648243	8.28176	0.0556665	ADGRE5
0.568187	6.86534	0.116251	SRC
0.428916	7.32614	0.191232	MMP9
-0.407774	6.79588	0.263399	KLRK1
-0.348898	11.1162	0.294294	CD47
-0.0655937	11.9967	0.848361	ST6GAL1
0.418295	8.75224	0.217607	RB1
0.229524	7.81521	0.519362	MEF2C
-0.670739	6.51415	0.0860768	NCF4
0.249713	9.33125	0.450914	ATF2
0.0247744	7.89436	0.948873	TYMS

## Sheet: Figure 2 (c)
Kidney
logFC	logCPM	PValue	genes
0.806397	7.43151	0.0732272	CCNE1
-0.463086	8.91242	0.250002	HBEGF
-1.28567	9.55046	0.0013429	HSD11B1
-1.09676	8.5989	0.00812917	C3AR1
-0.956621	7.83941	0.024823	CD209
0.0841275	10.9571	0.84006	IL1R1
-0.140265	8.97367	0.726435	ICAM2
0.180252	8.39756	0.660132	IL1A
-0.474302	8.0919	0.258391	CD2
0.741227	7.34435	0.101466	TOX
-0.223035	8.95552	0.573516	PTPRC
0.068066	8.79023	0.885497	ETS2
-1.92106	7.59485	1.70073e-05	CCRL2
1.08241	11.1769	0.00765395	ITGA5
-0.588702	8.11496	0.160665	CASP3
-1.2666	7.60242	0.00292862	HCK
-0.413127	8.37925	0.318531	CD8A
-0.290138	9.40603	0.470676	IDO2
-0.422277	10.0024	0.290069	CYFIP2
-0.0257055	10.1047	0.942784	KMT2A
0.553585	11.0674	0.168937	C6
-1.36624	7.22024	0.00227325	FCAR
-0.784136	10.1018	0.0479975	BID
0.599717	9.11758	0.145891	TOLLIP
-1.42248	6.89757	0.00255111	CD1E
-0.0741833	9.6495	0.847417	BLNK
0.20718	8.61072	0.634029	LAIR1
1.09498	9.54985	0.008181	MYC
0.889272	7.20085	0.0509282	IL2RB
0.790066	11.3432	0.0498556	IKBKE
0.998876	13.2073	0.0130874	LOC481722
-2.53903	7.52057	3.01143e-08	IL23R
-0.76899	9.40979	0.0540831	NFKB1
0.364916	7.80247	0.413109	CCL7
0.845562	13.2104	0.0349865	MAF
-0.85512	8.8789	0.0357033	PVR
0.324735	11.0245	0.419932	KMT2D
-0.0266275	9.84584	0.939758	PDGFRA
1.23567	9.46428	0.0030394	LOC477699
-0.262381	8.41966	0.524411	CCR1
0.235969	8.72365	0.579144	LAP3
0.900448	11.0394	0.0259308	TGFB1I1
-0.0428392	8.39614	0.931205	TBK1
-0.884065	10.3074	0.0253582	IGHM
-0.187119	11.2187	0.629684	STAT6
-1.58195	7.33439	0.000280546	PRDM1
0.913187	10.3723	0.0250471	MCAM
0.373601	10.1459	0.359893	CCND3
-0.116385	9.70992	0.763829	AGTR1
0.160211	9.15714	0.704234	ATM
0.529691	10.4284	0.191907	CD44
0.160747	11.9779	0.691356	MAPK3
-0.179268	9.7454	0.648581	STAT1
0.772289	11.801	0.0547937	C7
-2.00087	7.31353	8.80597e-06	MEFV
-1.08583	8.63596	0.0077809	TLR3
-0.563222	6.87343	0.225442	ATG12
0.0992804	7.84063	0.834361	TICAM1
-0.00155056	10.3197	0.991151	MDM4
-0.45457	8.50692	0.270995	AR
-0.508906	7.89364	0.224868	GZMK
0.750869	13.5428	0.0605568	PECAM1
0.0782785	7.51557	0.845773	ANKRD22
0.620348	10.9871	0.123064	PRKCE
0.16321	7.92775	0.725449	RBL1
-0.0485259	10.94	0.897825	NRAS
0.0503265	10.6932	0.908714	MAPK14
-0.415046	8.26795	0.31334	ESR1
-0.507343	7.97071	0.228334	CHUK
0.516446	8.78539	0.220184	PSMB8
-0.130522	10.5427	0.736132	PTGER4
1.10809	6.20579	0.033674	TRGC3
0.179184	6.83938	0.738534	CD48
-0.705571	7.8202	0.0921645	ALDH1A3
-1.16885	7.69781	0.00617743	IL2RA
-1.89198	7.38486	1.73211e-05	SLC16A3
-1.35257	7.33936	0.00219066	ACOD1
-1.80726	7.23474	6.55299e-05	FASLG
0.741021	11.7871	0.0651903	ANXA1
-0.375742	9.55259	0.349089	IGF2R
0.485314	12.8715	0.223893	SDC4
-0.528951	8.91751	0.189984	PCNA
-0.296847	7.65246	0.488573	LOC100686511
-0.59446	8.59172	0.147702	NUP62
-0.874278	8.91112	0.0306947	CD38
1.14428	6.81588	0.0185589	CD6
-0.430541	7.34951	0.338212	ATG10
1.58529	13.2499	0.000109871	DLA-DQB1
0.699538	9.41452	0.0878459	TRAF1
0.533747	10.3974	0.187377	C3
-0.501321	8.92589	0.219996	CASP10
-0.122594	9.04249	0.758445	CXCR4
1.52473	8.087	0.000601622	PDCD1LG2
-0.244667	8.7765	0.557234	ATG7
-0.0376894	9.01019	0.922201	MAP3K7
0.893412	10.4953	0.0278684	TYK2
-0.296244	8.9106	0.465734	IL11RA
-0.0412034	11.2632	0.910688	PTK2
0.0789923	11.0186	0.850371	PSMB9
0.488899	8.13646	0.263094	CD86
0.0957751	12.1295	0.815488	FOS
0.807832	10.1088	0.0478835	NFKB2
-0.28914	13.8311	0.456048	NDRG1
-0.925418	7.21323	0.0392783	CASP8
0.0902952	8.49726	0.834807	ICOSLG
1.47288	11.9709	0.000322178	KRT7
-0.922104	7.91843	0.0280908	STAT4
-0.574908	7.65813	0.176149	SELPLG
0.311063	15.9901	0.435005	SPP1
0.643463	8.45012	0.124936	ISG20
-0.656094	8.85402	0.111217	TERF2
-0.707859	7.50668	0.0958976	CLEC7A
0.348174	9.87652	0.395198	RUNX1
0.0761932	10.7538	0.857526	CITED2
-1.01753	12.2546	0.00956763	MME
0.15519	11.0838	0.703128	ING1
0.295539	8.58883	0.484511	DOK1
0.0866072	10.1917	0.837075	ATR
-1.48387	8.08935	0.000416934	IFIT2
0.283341	9.75272	0.482933	C8G
-1.26086	8.24927	0.00237617	IL18
-0.0984117	10.0406	0.805534	SMARCA4
-0.500386	9.93048	0.207676	ATP2A2
0.786829	9.56119	0.0560909	LOC102154078
-0.561538	13.1767	0.149968	SOD1
-0.331498	9.4597	0.406251	SPRY2
-2.09293	7.13773	4.38411e-06	IL1B
0.190342	10.8655	0.638281	MIF
0.768326	10.098	0.0591245	IRF1
0.418125	7.27819	0.378605	JAML
0.221651	9.55971	0.589916	ITGA6
-0.52487	10.4809	0.183652	CD59
-1.67693	7.61444	0.000100286	IRF8
-0.305432	7.32678	0.502982	BRCA2
-1.17792	8.28248	0.00459196	TREM1
-2.38473	8.44061	2.1048e-08	EPHA5
-0.470957	8.374	0.270185	LOC100049001
-1.3616	7.18415	0.00199732	TLR7
-0.545024	11.2825	0.165673	PPARGC1A
-0.356355	7.57343	0.407531	F13A1
-1.34073	7.91205	0.00150071	CXCR6
2.97466	11.453	1.24044e-11	TNFRSF12A
-0.488787	8.01671	0.241907	SLAMF6
-1.61277	7.63499	0.000204034	TRAF2
1.58814	12.8334	0.000108549	FN1
-0.411659	9.09814	0.302651	CCL23
-1.27281	9.98882	0.00148087	NOX4
1.43262	7.67436	0.00141974	CCL4
0.518125	9.0185	0.214856	IDO1
-1.45537	7.61231	0.000613399	BRCA1
-0.2377	9.66794	0.553667	DLA-DMA
-0.780998	9.96474	0.0497996	APC
-0.763739	7.65363	0.0745866	FCGR1A
-0.252073	9.91591	0.523883	TRAF3
-0.640314	10.0888	0.105873	GSK3A
-0.493208	8.38772	0.234328	CLEC4A
-0.891728	7.59054	0.0415003	SLAMF7
0.572962	9.95373	0.158343	TSC1
0.741897	14.6589	0.0634483	CD74
0.923411	10.1651	0.0236194	IGF1
-0.41948	8.69028	0.307836	PRKCD
0.115892	9.94494	0.784327	MTOR
0.758056	12.2971	0.0588198	DUSP6
-0.0653958	9.76785	0.868011	DLA-DMB
0.566814	9.28644	0.167801	HRAS
0.367611	7.10532	0.408482	IL17B
0.660245	12.1335	0.099407	AKT1
-0.551767	8.45426	0.18458	DDX58
-0.209889	10.3884	0.593672	MDM2
-0.0672238	11.2749	0.859809	CD9
0.0170003	7.32898	0.981373	CD3G
0.16723	11.1012	0.680046	TNFSF13
0.615861	13.9278	0.122881	SERPING1
-2.87855	7.5974	1.94152e-10	TNFSF18
-2.10125	7.61542	2.01366e-06	CCR4
-1.25942	9.93733	0.00164387	CDH1
0.229945	7.91247	0.598649	LY96
0.280336	10.7758	0.487768	PLCG1
0.150069	11.1432	0.713935	MET
1.02632	12.9942	0.0108696	DLA88
-0.0451669	9.05465	0.907943	DLA-79
0.66152	9.91751	0.104773	C1QB
-0.496432	8.02232	0.235733	ADAMTS2
0.123658	10.1899	0.766932	IKBKB
1.81058	8.85358	2.49681e-05	OSM
-0.348268	10.9792	0.374809	IGF1R
1.01561	6.66028	0.0383833	CDKN2B
-2.00362	7.68098	4.73755e-06	IL16
1.09041	8.72198	0.00920665	CARD9
-1.60025	7.84104	0.000180121	TLR1
-1.39087	11.6425	0.000430897	HMGB1
-1.19921	7.95287	0.00489734	SIGLEC1
-0.19265	11.5396	0.620976	FAT1
0.256291	11.8609	0.523658	JAK1
-1.12582	7.89194	0.00765501	FLT3
-0.409453	10.7506	0.297878	PLAU
-1.91583	7.2282	2.97507e-05	CCNA2
-0.53519	8.46106	0.194315	ADORA2A
-0.281343	11.3415	0.471299	CFI
-1.28957	7.71538	0.00291051	TNFSF11
-0.444795	8.67765	0.277473	LOC478984
0.607104	10.0529	0.135149	TGFB1
-1.26599	8.06051	0.00238326	ITGAX
-0.1891	7.40954	0.656648	IL1RN
-0.475497	9.1346	0.236317	ABL1
-0.261976	9.02784	0.520271	TP53BP1
-1.80593	7.74265	2.40589e-05	TLR2
-1.09291	8.85544	0.00739226	PPARG
0.419995	10.435	0.297758	SHMT2
-0.163007	11.1569	0.674379	PTEN
-1.96032	7.22747	2.19777e-05	MR1
-1.59744	7.82139	0.000165252	PGR
-0.41712	8.39153	0.313671	CD3e
1.41637	8.55484	0.000953127	S100A9
-0.310024	8.50747	0.455961	E2F3
1.11685	7.87065	0.0111727	TGFB3
0.54269	9.58937	0.182968	KDM5C
-1.1297	6.90372	0.0120122	DOK2
0.0278305	8.34293	0.967045	AKT3
-0.535584	10.1197	0.174854	IRF2
-1.77172	7.59232	6.75971e-05	LOC100683099
-0.70584	11.4363	0.0718689	PIK3R1
0.671457	9.4421	0.102302	EGR2
0.234699	7.53399	0.610029	CSF2RB
0.0839399	8.46006	0.854853	TFE3
0.776891	6.43863	0.0920668	FABP7
0.239121	8.13889	0.579685	CD68
-1.07024	7.14253	0.0155079	IL25
0.581732	9.73502	0.155674	VCAM1
-0.662088	8.74932	0.102863	CD55
-0.25497	10.6692	0.513079	TNFSF10
0.904519	7.29783	0.04722	MASP1
-1.65263	8.55174	7.85617e-05	CD180
2.07373	12.2115	7.31072e-07	COL3A1
0.148387	7.21898	0.781657	TNFRSF14
-1.26944	10.3782	0.00138729	LAMP2
-0.811152	9.86379	0.0415568	CCND1
1.68756	6.58899	0.00104405	CD27
1.47234	11.886	0.000324617	DLA-64
0.386075	9.61402	0.350455	LYN
-0.228271	12.828	0.555835	DDX5
-0.582143	9.07815	0.148404	FADD
-0.119125	11.4567	0.756392	DLA-DQA1
-1.70537	7.67053	0.00010448	IL27
-0.278495	8.76268	0.505803	ABCB1
-0.00948299	8.97044	0.976498	LCP1
0.0286029	10.2018	0.953228	DLA-12
0.267329	8.33052	0.536748	IFI35
-0.915702	8.15998	0.0293019	NOS2
0.746391	8.14646	0.0773061	LIF
1.16202	9.5858	0.00490523	LOC102153988
0.561956	8.31937	0.175998	CSF3R
0.0448928	7.07454	0.925843	IL1RL1
-0.930468	7.22855	0.0380704	SH2D1A
-1.65336	7.74439	0.000113559	TLR6
-0.709182	9.89237	0.0739423	GATA3
-0.226258	9.16581	0.583346	MUC1
0.523561	10.5375	0.194886	CSF1
2.03694	9.03274	3.17223e-06	CXCL10
1.07088	10.7836	0.00853783	GADD45B
-0.908668	7.30381	0.036674	ICAM4
-2.8178	8.40269	1.58882e-10	C4BPA
-1.29685	6.82215	0.00372727	IL7
-0.896822	10.7126	0.0227906	ADA
-0.285973	10.6866	0.466635	RBL2
0.386009	9.63479	0.345636	FYN
0.135436	11.6245	0.739022	SETD2
0.719482	9.63084	0.0795416	ICAM1
0.172652	9.44086	0.67787	TANK
-0.228055	10.7032	0.56011	SMAD2
-0.208699	10.0239	0.600226	IL15
-0.390125	11.1601	0.318787	LGALS3
0.231598	10.2894	0.570209	CD99
-0.450276	7.48979	0.304175	SELL
-0.583081	8.66294	0.148992	CD14
-0.600892	9.27596	0.136643	HNF1A
0.167986	10.919	0.680867	RELA
-0.946329	7.70679	0.0289923	PTHLH
0.0320114	9.25482	0.946259	IL17RB
-0.226946	7.0692	0.610365	CD79A
-0.801107	8.98608	0.0466221	KRAS
0.305621	15.1568	0.443233	IGFBP7
-0.298541	9.32123	0.456749	TFEB
0.49131	10.0807	0.225794	BCL6
-0.506996	8.61072	0.21178	CD276
-0.31866	9.68329	0.421621	HMGCR
0.291031	9.23729	0.483857	IFNAR1
-0.0916596	7.63574	0.860812	CALHM6
-0.628626	10.9599	0.109236	VEGFC
0.261422	6.8845	0.55163	PGF
0.373085	9.26177	0.372005	MX1
-0.565352	7.62674	0.18646	IL6R
-0.107848	6.71557	0.822218	KLRG1
0.505296	8.08503	0.236977	SLC11A1
-0.898591	14.8218	0.0214492	IGHG
-0.296624	10.9721	0.448201	TAPBP
0.0879603	9.93731	0.832119	CD5
-0.141006	15.0094	0.713066	B2M
-0.435202	13.0338	0.263546	APP
0.18077	6.7818	0.76519	CD80
0.761389	9.83932	0.0622317	VSIR
0.00291243	8.71692	1	TICAM2
-0.246927	9.86005	0.534128	CREBBP
0.188243	8.1501	0.674051	IL1RAP
-1.84417	7.68457	2.31156e-05	EOMES
-0.987763	10.4048	0.0128563	MAP2K6
0.0602027	10.7292	0.887144	ERBB2
-0.06772	9.52244	0.868663	GSK3B
-1.21791	8.13267	0.00332898	SYK
-2.21569	7.3624	7.65564e-07	CCL20
0.342864	9.53771	0.406448	FGFR3
2.11347	9.54526	9.30417e-07	SERPINE1
-0.509845	7.83924	0.224228	TNFRSF13C
-0.446202	8.65218	0.274342	IKBKG
-0.101015	7.26418	0.799878	LTF
-0.589113	6.79694	0.19987	EBI3
-0.369002	8.55746	0.372314	C1QA
-0.8707	7.30384	0.0443314	LY9
-0.00698253	6.55852	1	ITGA4
0.329578	12.1904	0.4101	INPPL1
0.327143	10.621	0.417773	TNFSF12
-0.633249	9.65829	0.111479	EPSTI1
-0.100165	10.3407	0.795482	FOXO1
1.79306	11.3958	1.60615e-05	CEBPB
-0.248983	7.65906	0.586508	POU2F2
0.289138	8.76217	0.49992	CYBB
-1.54901	12.0261	9.26638e-05	EPCAM
-2.23659	7.48379	5.8801e-07	IL18RAP
-0.594618	7.90066	0.164068	IL13RA2
-1.62617	7.52137	0.000198156	DLA-DOB
0.560413	9.54881	0.171909	NR1H3
-0.324338	9.54706	0.411346	ZEB1
0.821797	9.26789	0.0464283	CDH5
0.496907	10.8535	0.217065	CD34
1.10295	10.9042	0.00672162	AXL
-0.965982	7.54809	0.0249313	LOC487977
-0.756956	12.4002	0.0531445	CD164
-0.890377	8.24084	0.030228	CD274
-0.0236125	13.9652	0.945608	RPS6
-0.086781	10.0465	0.823125	TBX3
0.587307	10.7377	0.145241	TRIB1
-0.152918	8.93893	0.706047	FOSB
0.845955	10.2344	0.0377082	CCND2
-1.10082	7.99213	0.0084836	FBXW11
0.648829	10.7622	0.108046	TNFRSF1A
-0.0954017	11.0239	0.803852	MAP2K1
-0.349776	11.998	0.369981	LAMP1
-1.7104	7.55294	0.000119138	CXCL11
0.664638	13.5675	0.0962496	DLA-DRA
0.573216	7.32196	0.201578	TBX21
-0.156039	10.1986	0.692381	C2
0.688979	7.09706	0.119485	TNF
-0.389785	8.46226	0.35202	MSR1
0.329542	9.62584	0.41615	CDKN1C
-0.154827	10.8499	0.692783	BCL2L1
-1.0614	8.62798	0.0100849	SLC16A1
-1.06891	7.8037	0.0120169	CR1L
0.197835	7.89442	0.652934	BTK
0.921466	11.4603	0.022546	THY1
-0.97808	8.04241	0.0209517	CTLA4
0.154729	12.2732	0.701429	DUSP1
1.52733	9.01554	0.000330436	FAP
0.0643441	10.7721	0.878162	MAPKAPK2
-0.640868	9.32011	0.110991	TNKS
0.742087	7.77319	0.083473	PDCD1
-0.346733	10.2493	0.378694	IL17RA
0.238048	7.62498	0.56764	LOC483397
1.47911	9.87078	0.000377017	LOC484306
0.807953	11.2756	0.0453796	C1S
-0.344058	9.9406	0.385869	ATF1
-0.830387	6.96917	0.0728185	CD70
0.244928	13.5413	0.540408	CXCL12
1.35328	11.3678	0.000936918	C1R
0.96323	8.56424	0.0221989	LOC100856270
0.931313	6.97331	0.0431229	CD7
0.458811	7.5751	0.314636	IL2RG
-0.210895	10.2888	0.591763	NFATC3
-0.116652	11.2879	0.762741	STK11
-0.317685	9.69573	0.425301	BRAF
3.39387	12.9466	2.16641e-14	COL1A1
1.41595	9.41359	0.000729382	CXCL8
-1.56304	7.89351	0.000282917	TRGC2
-0.094021	12.9269	0.80478	TXNIP
-0.619492	8.70091	0.131708	ARG2
1.38774	12.6402	0.000660995	CCL2
-0.434888	9.83349	0.273419	PIN1
-0.252992	8.53015	0.545305	ILF3
-0.176604	8.43106	0.689102	CDKN2D
-0.517519	8.87569	0.199636	MRC1
-0.822477	10.2332	0.0380693	LOC102156614
-0.296806	9.69087	0.456034	ACVR1
0.0636105	11.3561	0.881627	ITGA1
-0.425029	7.91741	0.330215	CTSG
0.459439	11.4863	0.252082	TSC2
0.541776	7.46583	0.213786	ITGAE
0.39789	8.12096	0.352109	IL4R
-0.965762	8.85375	0.017437	CD58
0.969778	11.5209	0.0163064	C1QBP
-0.47953	8.88395	0.242221	KRT8
0.297463	7.48923	0.487317	CDKN2A
0.299773	7.40318	0.484887	TERT
-0.101481	9.93439	0.793425	RORA
-0.600477	10.2283	0.129648	ERBB3
0.0225996	9.40427	0.964274	NF1
-0.305786	7.23706	0.503238	NLRP3
-0.0304774	11.4683	0.932183	MAP3K1
0.202646	9.91703	0.622723	FGFR1
-0.276131	9.27112	0.489863	TYROBP
-1.15248	8.6372	0.00488617	POU2AF1
-1.00771	8.11212	0.0176361	IL17A
0.2355	10.128	0.567993	ETS1
-0.307012	11.714	0.432266	CFB
0.709474	10.2704	0.0808641	BST2
-0.886413	7.57144	0.0445129	IL1R2
-0.568873	7.99558	0.183397	AICDA
0.166946	9.2656	0.693784	LTBR
0.382612	11.9116	0.339324	CDKN1B
0.0348792	7.27246	0.916077	CCL1
0.590235	8.22316	0.170161	IL34
0.779309	8.04634	0.0705943	IL21R
-0.966251	8.97394	0.0171962	BST1
-0.152246	9.7674	0.704243	PIK3CA
-0.343784	12.6968	0.37669	GPI
-0.255131	9.1646	0.522999	NFATC2
-0.616462	8.36153	0.143749	CXCR5
-0.0452236	10.7692	0.906002	BCR
-0.710789	10.3698	0.0733869	NT5E
-0.0035684	13.7234	0.986266	VIM
-0.312975	7.34591	0.536951	IL29L
0.908729	6.81611	0.0530888	CAMP
-0.278993	9.53077	0.483654	TLR4
0.42851	9.93163	0.290243	TRBC
0.35183	8.89461	0.399521	STAT5A
-0.726532	7.03928	0.106916	IL32
0.00982824	9.95224	0.989046	TNKS2
0.246228	9.09869	0.549036	CMKLR1
0.350299	7.86933	0.430837	BIRC5
-1.10949	8.05235	0.00878114	TLR9
-0.247507	10.8659	0.526538	NFKBIA
1.31546	12.422	0.00122433	THBS1
-0.267821	8.74169	0.518883	RORC
-1.38141	8.14716	0.00112265	CR2
1.03088	10.0756	0.0118068	FAS
0.0679686	12.3522	0.870713	HIF1A
0.693351	10.2086	0.0882891	CLDN1
0.598666	8.34453	0.145634	TREM2
2.87249	10.6922	6.56955e-11	CCL5
-0.804417	7.27787	0.0709506	TNFRSF18
1.78322	14.4055	1.52844e-05	APOE
-0.247058	7.4832	0.614953	GFAP
-1.30931	7.31618	0.00343869	KLRA1
-1.58179	7.90685	0.000198116	TNFRSF17
0.304262	8.54025	0.463347	IRF7
-0.220175	8.60204	0.603225	CD4
-0.831864	9.43436	0.0376082	NBN
-1.10612	7.83502	0.00914242	CDK1
-0.684983	7.88848	0.105607	CD36
-1.39375	7.61209	0.0013795	NINJ2
0.79453	9.86519	0.0525561	CIITA
1.06243	8.12738	0.0134815	NFATC4
0.752859	9.68365	0.0668692	CSF1R
-1.10065	8.3496	0.00910765	TUBB3
1.46031	10.8266	0.00039562	TBX2
-0.771485	7.59662	0.0742545	FPR2
-1.32353	7.34702	0.00280713	LOC606890
-0.491285	12.323	0.20808	ITGAV
0.165609	8.77758	0.689188	E2F1
-0.646559	7.43795	0.143712	NKG7
-0.165795	9.13188	0.683993	RIPK2
-0.310216	8.45478	0.454495	COLEC12
-0.904941	7.47907	0.0405221	LOC484343
0.599783	9.15771	0.145784	LFNG
-0.814677	7.59252	0.0607336	LOC490356
-0.912308	8.74385	0.0262709	CD83
0.49712	8.11207	0.241806	ITGB3
0.228918	7.05602	0.625835	GZMA
-0.230807	6.49864	0.665892	KLRD1
-0.196594	9.85126	0.620641	MYD88
-1.07511	10.0627	0.00680488	BCL2
1.05646	7.99263	0.0151438	LCK
0.496646	7.2077	0.266411	TNFSF15
0.92038	10.8757	0.0230815	CEBPA
0.395993	9.79177	0.332252	JAM3
-0.178762	8.9977	0.648039	KIT
-0.158756	10.5681	0.683641	IL6ST
-0.933965	10.7426	0.0182441	PTGS2
-1.65824	7.67947	0.000138194	IL21
-0.646481	10.373	0.101006	ALCAM
-0.527048	12.1769	0.177611	VEGFA
0.576294	9.73585	0.157683	TIRAP
0.0304705	10.3738	0.947922	MAP3K5
-0.509368	8.87808	0.209777	STAT5B
-0.0604789	8.53087	0.908032	ID1
0.404651	10.2647	0.320004	OAS2
-0.176062	12.0623	0.648688	S100A10
-0.282567	10.3516	0.474016	PARP1
-1.53189	7.94464	0.00040542	LAG3
0.237938	8.76461	0.574512	DOCK2
0.803261	9.69971	0.0498514	CH25H
-0.0440429	12.6759	0.904948	EGR1
-0.282215	7.91331	0.512722	SELE
-0.76045	7.61397	0.0887853	CXCR1
0.326484	8.98251	0.43697	IL10RA
1.02695	9.84767	0.0125765	S100A4
-0.743692	11.1489	0.0583102	CTSH
0.0433406	8.14828	0.919356	CHEK2
-1.44895	8.09406	0.000569972	CD22
0.760216	7.7052	0.0817769	LOC106557449
-1.42095	6.98303	0.00193454	LOC488947
0.150363	10.7667	0.713552	ATRX
-0.479805	8.42403	0.254914	SIRT1
0.78526	9.57001	0.0566775	TNFRSF11B
0.274157	8.48764	0.505042	PLAUR
0.207438	13.4236	0.604872	CD63
0.65724	9.65217	0.1078	TP53
0.203321	10.5304	0.618609	CREB1
0.250781	11.2087	0.534521	PDGFRB
-0.893988	7.46783	0.0416197	SOCS1
-0.486332	11.3903	0.214434	GADD45A
-1.94936	8.16032	5.68614e-06	CCL16
0.342211	9.29802	0.405817	NOD1
-0.858363	10.045	0.0306224	CEACAM1
-0.00376172	7.92412	1	MGMT
1.54483	11.7163	0.00016993	LGALS1
-0.886931	8.4118	0.0310103	BCL10
-1.01909	10.9341	0.00972437	NPNT
-0.309164	9.90915	0.434691	CDKN1A
-0.949707	8.45066	0.0217317	PNMA1
1.75885	9.58307	3.38368e-05	CFD
-1.8929	7.6079	2.85056e-05	IL17F
-0.92024	7.55734	0.0364532	XCR1
-0.557503	10.6687	0.155677	MAPK1
0.414591	9.80021	0.307243	IRF3
-0.425799	6.62826	0.355542	CFP
-0.151459	9.97949	0.699407	JAK2
-0.0568559	11.2671	0.879482	STAT3
-0.112208	8.70175	0.77765	CCL14
-1.53826	7.42936	0.000361237	HAVCR2
0.0999684	8.97783	0.81508	BAX
-0.214831	9.73506	0.585399	KDR
0.450388	10.3675	0.26661	SMAD3
0.0584617	8.77272	0.901168	NLRC5
0.26829	6.79888	0.571567	CD1D
-0.255089	9.30423	0.525007	TNFAIP3
-0.555674	9.03255	0.173181	CCL24
-1.13473	7.93569	0.00701958	CCR2
-0.52892	7.63941	0.218367	IRF4
0.157072	10.6023	0.701878	EMCN
-1.32347	7.22924	0.00318137	IL6
0.476939	10.1745	0.238155	MAP4K2
0.0858377	9.07223	0.847668	TGFB2
-0.798415	8.80409	0.0498387	ITGA2
-0.499683	7.1718	0.278199	C5
0.254027	11.6732	0.527834	ITGB1
-0.779894	7.0424	0.0933543	HAMP
0.0613621	8.76207	0.896002	GLB1
-0.602727	8.4803	0.140706	NFATC1
0.678463	7.33828	0.137319	TNFRSF11A
1.202	10.2445	0.00346274	TNFRSF1B
0.254289	9.63673	0.536993	TNFSF13B
-0.100411	10.2266	0.795662	MAVS
-0.0330414	9.88548	0.930566	ENTPD1
-0.711077	9.45394	0.0759188	CTSS
1.10936	11.4518	0.00623822	NOTCH1
-0.47252	7.94153	0.26722	CCR5
0.195506	9.35747	0.64037	OAS3
-1.30417	9.47678	0.00122606	DNMT3A
-0.528334	10.2214	0.180764	BMI1
-0.315713	9.63151	0.428513	IFIH1
0.464701	9.14443	0.267579	FCER1G
-1.93473	6.74524	2.6559e-05	CX3CR1
-0.0757655	8.47425	0.849063	CDK2
-0.295279	7.96253	0.479596	CXCL14
-0.0314893	8.98789	0.928603	CX3CL1
-0.110526	8.98956	0.788099	TRAF6
0.446415	8.13069	0.287766	TAL1
-0.457904	10.268	0.24551	ATG5
1.75695	8.92374	4.82297e-05	S100A8
-0.66486	8.89075	0.104098	DDR1
0.173604	12.0209	0.667409	HLA-DRB1
-0.038305	10.3388	0.9164	NRP1
-0.578137	8.10816	0.163999	CCL13
-0.238518	10.4604	0.544108	KRT18
-1.81852	7.58667	2.62418e-05	CD8B
-0.646818	8.56709	0.112485	IL2
-0.469559	10.3589	0.235606	EP300
-0.0996055	10.7384	0.794816	IFNGR1
-1.01121	7.61959	0.0175394	IFGGC1
-1.40901	7.14112	0.00161104	PYCARD
-0.547681	7.68678	0.209906	NCAM1
-0.793057	13.76	0.0424417	DEFB1
0.985281	10.9124	0.0151821	CXCL16
-0.0947681	9.59937	0.81302	PDGFC
0.846348	7.72627	0.0533303	CD40
0.54881	7.62869	0.207722	IL15RA
-0.203782	9.76718	0.604024	PIK3C2B
-0.905672	8.42326	0.029038	CDKN2C
-0.450065	10.028	0.254819	CDK4
-0.481946	7.21253	0.283917	TWIST1
-1.42264	7.76877	0.000782515	TCF7
1.02662	9.62877	0.012988	ITGB2
-0.0393696	9.38951	0.918037	TAP1
1.18012	7.44371	0.0105701	IRF5
-1.26475	6.92833	0.00700475	MAP2
-0.104069	6.88073	0.81412	CD37
-1.47629	7.67673	0.000505163	ITGAM
-1.65382	7.87011	0.00010045	MERTK
0.360756	14.7118	0.365271	CLU
-0.246746	9.78897	0.53281	CYLD
0.275729	10.587	0.496155	STAT2
0.824983	8.33628	0.0523976	ICAM3
0.419733	10.6923	0.299377	IL13RA1
0.0734095	8.11539	0.881635	PDPN
0.996881	9.30654	0.0164481	CCL21
-0.270625	8.38296	0.508435	IRAK2
-1.20304	7.45978	0.00465359	CHEK1
-0.533143	8.91507	0.189465	MAP2K4
-1.72174	7.73195	5.34327e-05	MARCO
0.299278	7.86398	0.509449	PIK3CD
0.401106	11.983	0.31638	CD81
0.644122	10.0876	0.113124	SIGIRR
2.32928	8.57298	2.35291e-07	S100A12
-1.10054	6.55523	0.0180206	LY86
0.995533	8.89648	0.0177383	LBP
-0.749388	8.06543	0.0711894	CD163
0.504617	8.27143	0.229559	ISG15
-0.39322	10.7554	0.316056	MAPK8
0.558244	9.26272	0.176202	CNP
0.421753	9.7179	0.302428	MAP2K3
0.534223	8.52127	0.201844	CCL19
-0.657558	6.50554	0.172571	PALB2
-0.00474033	10.5989	0.987176	RAF1
-1.20813	9.23728	0.00282983	CREG1
0.0852082	7.94434	0.856409	FLT3LG
0.748155	7.68538	0.0902829	RELB
0.244091	11.4869	0.543133	IDH2
0.793532	7.03088	0.0967249	MKI67
-0.999555	7.43357	0.0232495	PIK3CG
-0.640659	10.1231	0.104763	EGFR
0.169292	8.62401	0.706101	REL
0.385112	8.45444	0.362655	ATG16L1
-0.439873	9.22192	0.272902	MORC3
1.12585	8.18398	0.00924162	JAK3
-0.436751	9.35762	0.277684	ERBB4
-0.0696858	10.6419	0.854194	BHLHE40
-0.56988	7.37356	0.197746	IL22RA1
1.60956	7.18109	0.000705245	ITK
0.0057202	11.0286	0.996317	FLT1
0.687832	10.4374	0.0903332	LRP1
-1.28368	6.99738	0.00424166	CD3EAP
-0.619338	7.37864	0.164065	TRAC
0.214225	7.3845	0.647163	IL10
0.929995	7.95427	0.0349853	CD53
0.835069	6.59987	0.0893569	IL12RB2
-1.74414	7.46677	6.78857e-05	IL18R1
1.43549	8.60197	0.000847125	PSMB10
-4.06264	11.0917	1.69922e-20	IFNA7
-0.602213	8.95402	0.14121	IDH1
-0.0725288	8.78684	0.851526	ITGAL
-0.43312	6.44516	0.389464	CD247
0.638702	10.8814	0.112474	THBD
0.32569	11.9118	0.41593	MAP2K2
-1.0718	8.16518	0.00988625	CDK6
0.258279	9.1509	0.533814	IRAK1
-0.0997028	8.50319	0.804665	CISH
-0.404754	8.22619	0.329669	IFNAR2
-1.42908	7.91103	0.000646795	IRAK4
0.479881	9.65893	0.241146	ADGRE5
-0.0739731	8.67346	0.858192	RET
0.88847	9.38962	0.0319145	SRC
0.914074	8.35088	0.0322044	MMP9
-0.380429	8.2467	0.368118	KLRK1
-0.826421	11.1027	0.0355628	CD47
-0.792444	10.487	0.0445188	ST6GAL1
-2.93782	8.10747	4.84368e-11	CCNB1
-0.273271	10.3672	0.486494	RB1
0.53405	10.3522	0.187468	MEF2C
-1.37713	7.7681	0.00124418	ICOS
-0.238566	10.8277	0.54093	ATF2
-0.230198	9.61583	0.563276	TYMS
-0.812631	7.48348	0.0611305	CD200

## Sheet: Figure 2 (d)
Upregulated									Downregulated
Kidney	Liver	Liver:Kidney	Lung	Lung:Kidney	Lung:Liver	Lung:Liver:Kidney			Lung:Liver	Lung:Kidney	Liver:Kidney	Lung:Liver:Kidney	Lung	Liver	Kidney
ITGA5	CCR1	TGFB1I1	C3AR1	LOC102153988	CCL23	COL3A1			MST1R	IGHG	CCRL2	IL18RAP	MYC	HBEGF	HSD11B1
MYC	IGHM	DLA-DQB1	CD1E	FAP	CD34	CXCL10			S100A9	SLC16A1	FCAR	NA	PRKCE	IL1A	C3AR1
IKBKE	CD44	KRT7	CCL7	C1S	CTSH	COL1A1			GATA3	IL1R2	MEFV	NA	AMBP	AR	CD209
LOC481722	C7	IGF1	MMP1	C1R	MARCO	CCL2			CXCR1	IL6	TREM1	NA	FOS	TRAF1	HCK
MAF	ANXA1	CDH5	CCL8	CXCL8	NA	NA			GADD45A	NA	TRAF2	NA	IKBKB	PPARGC1A	BID
LOC477699	CD86	AXL	CSF2	NA	NA	NA			CXCR2	NA	TLR2	NA	CDKN2B	E2F3	CD1E
MCAM	NDRG1	CCND2	PTGER4	NA	NA	NA			NA	NA	TLR6	NA	LYN	CD55	IL23R
TRGC3	MME	THY1	ALDH1A3	NA	NA	NA			NA	NA	EOMES	NA	CSF3R	SELL	PVR
CD6	F13A1	THBS1	C3	NA	NA	NA			NA	NA	LY9	NA	IL1RL1	SERPINE1	IGHM
PDCD1LG2	CD74	LGALS1	CCL17	NA	NA	NA			NA	NA	CR1L	NA	GADD45B	TNFSF14	PRDM1
TYK2	CD9	TNFRSF1B	SPP1	NA	NA	NA			NA	NA	TNFRSF17	NA	FYN	ELANE	TLR3
NFKB2	C1QB	CXCL16	CLEC7A	NA	NA	NA			NA	NA	NINJ2	NA	BCL6	CDKN1C	IL2RA
TNFRSF12A	FAT1	CCL21	FCRL2	NA	NA	NA			NA	NA	TUBB3	NA	FOSB	BTK	SLC16A3
FN1	LOC478984	CD53	IL1B	NA	NA	NA			NA	NA	CD22	NA	TXNIP	PDCD1	ACOD1
CCL4	TGFB1	NA	CD59	NA	NA	NA			NA	NA	PNMA1	NA	ERBB3	LOC483397	FASLG
DLA88	CSF2RB	NA	CPA3	NA	NA	NA			NA	NA	DNMT3A	NA	CDKN1B	CXCL8	CD38
OSM	CD68	NA	TRAF2	NA	NA	NA			NA	NA	DEFB1	NA	BCR	CDKN2D	CASP8
CDKN2B	CCND1	NA	SAA1	NA	NA	NA			NA	NA	TCF7	NA	THBS1	C1QBP	STAT4
CARD9	IGFBP7	NA	PIP	NA	NA	NA			NA	NA	MERTK	NA	KIT	TERT	MME
S100A9	VEGFC	NA	CFI	NA	NA	NA			NA	NA	IFNA7	NA	EGR1	NLRP3	IFIT2
TGFB3	APP	NA	CTSW	NA	NA	NA			NA	NA	IRAK4	NA	STAT3	PIK3CA	IL18
MASP1	C1QA	NA	IL1RN	NA	NA	NA			NA	NA	NA	NA	NOTCH1	CXCR5	IL1B
CD27	DLA-DRA	NA	C4BPA	NA	NA	NA			NA	NA	NA	NA	CD79B	RORC	IRF8
DLA-64	MSR1	NA	CCL20	NA	NA	NA			NA	NA	NA	NA	PPBP	TREM2	EPHA5
GADD45B	TYROBP	NA	POU2F2	NA	NA	NA			NA	NA	NA	NA	NA	TNFRSF18	TLR7
SERPINE1	VIM	NA	POU2AF1	NA	NA	NA			NA	NA	NA	NA	NA	CCR6	CXCR6
CEBPB	BIRC5	NA	NT5E	NA	NA	NA			NA	NA	NA	NA	NA	GFAP	NOX4
LOC484306	HIF1A	NA	CAMP	NA	NA	NA			NA	NA	NA	NA	NA	IRF7	BRCA1
LOC100856270	S100A10	NA	TREM2	NA	NA	NA			NA	NA	NA	NA	NA	E2F1	APC
CD7	CD63	NA	TNFSF15	NA	NA	NA			NA	NA	NA	NA	NA	NKG7	SLAMF7
C1QBP	FCER1G	NA	LOC106557449	NA	NA	NA			NA	NA	NA	NA	NA	LFNG	TNFSF18
FAS	HLA-DRB1	NA	PLAUR	NA	NA	NA			NA	NA	NA	NA	NA	CEBPA	CCR4
CCL5	NRP1	NA	ENTPD1	NA	NA	NA			NA	NA	NA	NA	NA	STAT5B	CDH1
APOE	CD37	NA	CTSS	NA	NA	NA			NA	NA	NA	NA	NA	ID1	IL16
NFATC4	IL13RA1	NA	CX3CL1	NA	NA	NA			NA	NA	NA	NA	NA	CH25H	TLR1
TBX2	CD163	NA	CD84	NA	NA	NA			NA	NA	NA	NA	NA	IL1RL2	HMGB1
LCK	RELB	NA	PYCARD	NA	NA	NA			NA	NA	NA	NA	NA	CCR5	SIGLEC1
CEBPA	MKI67	NA	LY86	NA	NA	NA			NA	NA	NA	NA	NA	CXCL14	FLT3
CH25H	THBD	NA	LOC475935	NA	NA	NA			NA	NA	NA	NA	NA	S100A8	CCNA2
S100A4	NA	NA	SP-C	NA	NA	NA			NA	NA	NA	NA	NA	IL15RA	TNFSF11
CFD	NA	NA	DMBT1	NA	NA	NA			NA	NA	NA	NA	NA	MAP2K4	ITGAX
NOTCH1	NA	NA	TP63	NA	NA	NA			NA	NA	NA	NA	NA	S100A12	PPARG
S100A8	NA	NA	IDH1	NA	NA	NA			NA	NA	NA	NA	NA	NA	MR1
ITGB2	NA	NA	CCNB1	NA	NA	NA			NA	NA	NA	NA	NA	NA	PGR
IRF5	NA	NA	NA	NA	NA	NA			NA	NA	NA	NA	NA	NA	DOK2
S100A12	NA	NA	NA	NA	NA	NA			NA	NA	NA	NA	NA	NA	LOC100683099
LBP	NA	NA	NA	NA	NA	NA			NA	NA	NA	NA	NA	NA	IL25
JAK3	NA	NA	NA	NA	NA	NA			NA	NA	NA	NA	NA	NA	CD180
ITK	NA	NA	NA	NA	NA	NA			NA	NA	NA	NA	NA	NA	LAMP2
PSMB10	NA	NA	NA	NA	NA	NA			NA	NA	NA	NA	NA	NA	CCND1
SRC	NA	NA	NA	NA	NA	NA			NA	NA	NA	NA	NA	NA	IL27
MMP9	NA	NA	NA	NA	NA	NA			NA	NA	NA	NA	NA	NA	NOS2
									NA	NA	NA	NA	NA	NA	SH2D1A
									NA	NA	NA	NA	NA	NA	ICAM4
									NA	NA	NA	NA	NA	NA	C4BPA
									NA	NA	NA	NA	NA	NA	IL7
									NA	NA	NA	NA	NA	NA	ADA
									NA	NA	NA	NA	NA	NA	PTHLH
									NA	NA	NA	NA	NA	NA	KRAS
									NA	NA	NA	NA	NA	NA	MAP2K6
									NA	NA	NA	NA	NA	NA	SYK
									NA	NA	NA	NA	NA	NA	CCL20
									NA	NA	NA	NA	NA	NA	EPCAM
									NA	NA	NA	NA	NA	NA	DLA-DOB
									NA	NA	NA	NA	NA	NA	LOC487977
									NA	NA	NA	NA	NA	NA	CD274
									NA	NA	NA	NA	NA	NA	FBXW11
									NA	NA	NA	NA	NA	NA	CXCL11
									NA	NA	NA	NA	NA	NA	CTLA4
									NA	NA	NA	NA	NA	NA	TRGC2
									NA	NA	NA	NA	NA	NA	LOC102156614
									NA	NA	NA	NA	NA	NA	CD58
									NA	NA	NA	NA	NA	NA	POU2AF1
									NA	NA	NA	NA	NA	NA	IL17A
									NA	NA	NA	NA	NA	NA	BST1
									NA	NA	NA	NA	NA	NA	TLR9
									NA	NA	NA	NA	NA	NA	CR2
									NA	NA	NA	NA	NA	NA	KLRA1
									NA	NA	NA	NA	NA	NA	NBN
									NA	NA	NA	NA	NA	NA	CDK1
									NA	NA	NA	NA	NA	NA	LOC606890
									NA	NA	NA	NA	NA	NA	LOC484343
									NA	NA	NA	NA	NA	NA	CD83
									NA	NA	NA	NA	NA	NA	BCL2
									NA	NA	NA	NA	NA	NA	PTGS2
									NA	NA	NA	NA	NA	NA	IL21
									NA	NA	NA	NA	NA	NA	LAG3
									NA	NA	NA	NA	NA	NA	LOC488947
									NA	NA	NA	NA	NA	NA	SOCS1
									NA	NA	NA	NA	NA	NA	CCL16
									NA	NA	NA	NA	NA	NA	CEACAM1
									NA	NA	NA	NA	NA	NA	BCL10
									NA	NA	NA	NA	NA	NA	NPNT
									NA	NA	NA	NA	NA	NA	IL17F
									NA	NA	NA	NA	NA	NA	XCR1
									NA	NA	NA	NA	NA	NA	HAVCR2
									NA	NA	NA	NA	NA	NA	CCR2
									NA	NA	NA	NA	NA	NA	ITGA2
									NA	NA	NA	NA	NA	NA	CX3CR1
									NA	NA	NA	NA	NA	NA	CD8B
									NA	NA	NA	NA	NA	NA	IFGGC1
									NA	NA	NA	NA	NA	NA	PYCARD
									NA	NA	NA	NA	NA	NA	CDKN2C
									NA	NA	NA	NA	NA	NA	MAP2
									NA	NA	NA	NA	NA	NA	ITGAM
									NA	NA	NA	NA	NA	NA	CHEK1
									NA	NA	NA	NA	NA	NA	MARCO
									NA	NA	NA	NA	NA	NA	LY86
									NA	NA	NA	NA	NA	NA	CREG1
									NA	NA	NA	NA	NA	NA	PIK3CG
									NA	NA	NA	NA	NA	NA	CD3EAP
									NA	NA	NA	NA	NA	NA	IL18R1
									NA	NA	NA	NA	NA	NA	CDK6
									NA	NA	NA	NA	NA	NA	CD47
									NA	NA	NA	NA	NA	NA	ST6GAL1
									NA	NA	NA	NA	NA	NA	CCNB1
									NA	NA	NA	NA	NA	NA	ICOS

## Sheet: Figure 3(a)
Lung
Sample	T cells	CD8 T cells	Cytotoxic lymphocytes	B lineage	NK cells	Monocytic lineage	Myeloid dendritic cells	Neutrophils	Endothelial cells	Fibroblasts
0327 Lung NT Frozen	4.92146	4.87049	4.82053	3.49216	2.25632	8.49227	3.08237	5.55636	7.25058	10.5725
0621 Lung NT Frozen	3.68401	3.93967	3.73669	2.73236	1.14297	7.49269	1.89081	4.91529	7.05134	9.43364
0802 Lung NT Frozen	5.13119	4.27662	5.17423	3.29248	2.79922	7.16448	2.56848	5.56579	7.87477	8.60474
0809 Lung NT Frozen	5.6631	3.65608	3.93547	4.41003	4.07572	8.55352	3.74083	7.24763	7.54518	12.3159
0811 Lung NT Frozen	4.24306	3.13094	4.44171	4.20336	3.74072	6.06523	4.22282	6.2894	7.66998	9.43277
0815 Lung NT Frozen	3.23092	3.03522	2.91283	2.48689	2.48634	5.28706	2.35416	7.21812	6.24927	7.3708
0821 Lung NT Frozen	3.68613	3.98274	3.60047	2.57701	3.27619	5.91263	1.28482	6.35967	6.66793	7.5919
2202 Lung NT Frozen	4.44818	4.5103	4.18927	3.77155	3.51592	8.71027	3.56765	4.90635	7.52854	11.1375
2204 Lung NT Frozen	5.19713	4.8375	5.34901	3.65582	3.28579	8.363	3.74859	5.02654	7.11822	9.00038
Liver
Sample	T cells	CD8 T cells	Cytotoxic lymphocytes	B lineage	NK cells	Monocytic lineage	Myeloid dendritic cells	Neutrophils	Endothelial cells	Fibroblasts
0213 Liver NT FFPE	3.2523	3.5111	3.85074	2.12463	2.51244	6.78866	2.14172	2.85612	4.89837	6.33524
0601 Liver NT FFPE	3.58735	3.72334	5.4743	3.60185	4.35076	7.07989	4.1955	6.4842	3.2601	7.97028
2202 Liver NT FFPE	3.78961	3.95397	4.56434	2.79866	2.70328	8.1535	1.82624	3.16683	4.71893	6.75379
0215 Liver NT FFPE	3.4282	2.58795	2.65763	2.12682	1.80992	6.67951	3.12706	3.86495	5.43481	7.28599
0621 Liver NT FFPE	3.48233	3.24715	4.21616	3.32464	1.62357	6.01595	1.89028	4.25382	5.13115	10.6721
0706 Liver NT FFPE	4.27449	4.15457	4.96563	2.57165	1.9266	6.43376	2.55116	3.33354	4.60261	7.37915
0731 Liver NT FFPE	3.58628	3.22121	4.38995	2.62213	2.20578	6.28564	1.8335	4.22436	5.22872	11.3763
0807 Liver NT FFPE	5.03273	4.11491	5.13381	4.23738	3.02553	5.64327	6.00595	6.20985	4.43812	4.59379
1012 Liver NT FFPE	3.57104	4.05535	3.54949	2.96176	2.7874	7.28003	1.9947	5.37862	5.72441	8.79829
0814 Liver NT FFPE	5.2179	5.92841	6.25941	4.9936	5.61164	6.22352	5.2427	5.9117	4.12712	5.79531
0201 Liver NT FFPE	2.9503	2.09476	3.46997	2.448	1.85488	6.21495	2.71981	4.5953	4.43261	6.21181
0821 Liver NT FFPE	2.43108	2.66163	2.84718	1.27042	1.85406	5.82321	1.50944	3.11505	3.57295	4.27855
1015 Liver NT FFPE	2.2304	1.46962	2.44262	1.82853	1.43614	5.47095	1.29686	2.31083	3.49085	4.38335
2204 Liver NT FFPE	2.53932	2.41409	3.77895	2.34191	2.32691	6.22616	1.74838	2.44461	3.97824	5.47298
2205 Liver NT FFPE	3.11496	3.4131	3.68253	2.43846	2.86536	6.81677	2.12474	3.42853	4.69808	6.77835
2317 Liver NT FFPE	3.26509	2.15278	3.88704	2.74323	2.2331	5.62222	2.07987	3.54962	4.48896	6.1314
Kidney
Sample	T cells	CD8 T cells	Cytotoxic lymphocytes	B lineage	NK cells	Monocytic lineage	Myeloid dendritic cells	Neutrophils	Endothelial cells	Fibroblasts
0301 Kidney NT FFPE	5.3724	4.41744	5.32448	3.15647	2.69644	7.07725	2.1082	2.78288	5.77267	9.34102
0811 Kidney NT FFPE	3.49466	2.24437	2.40705	2.97925	1.12219	7.23393	3.53964	4.93921	5.64139	7.30397
2204 Kidney NT FFPE	3.04421	3.3272	2.76512	1.84927	1.94615	6.5265	1.60888	2.23574	5.64915	7.05455
2205 Kidney NT FFPE	4.35572	4.23615	4.74715	4.40291	2.11807	8.88845	2.11807	4.74415	5.24295	8.76601
0601 Kidney Adjacent NT FFPE	4.22019	3.77772	3.77056	3.44049	3.07078	6.21166	2.03923	3.86226	7.10628	12.0266
0628 Kidney NT FFPE	4.6371	3.86103	3.32487	4.2856	1.23105	6.51103	1.23105	2.89349	7.57263	11.2553
1913 Kidney NT FFPE	4.89846	4.92159	5.25457	3.32672	2.69525	7.12063	2.94712	2.6194	6.76687	12.0671
0207 Kidney Cortex NT FFPE	2.98935	3.12651	3.08267	2.32566	2.759	4.81076	3.38602	3.40043	6.60778	7.55316
0814 Kidney NT FFPE	5.54268	6.95409	6.40406	5.5919	5.9896	6.38857	5.66527	6.27237	4.86295	5.71908
0908 Kidney NT FFPE	3.67768	3.37838	2.81783	2.62879	2.82735	6.31986	2.42256	3.23441	5.6381	8.24046
2317 Kidney Cortex NT FFPE	5.08273	5.49534	5.06609	5.1055	4.76032	6.26028	3.92695	4.83906	5.21704	7.62965

## Sheet: Figure 3(b)
GROUPS_1	Cell_Type	Value	Site
Yes-met	Monocytic lineage	8.49227	Lung
Yes-met	Monocytic lineage	7.49269	Lung
Yes-met	Monocytic lineage	7.16448	Lung
Yes-met	Monocytic lineage	8.55352	Lung
Yes-met	Monocytic lineage	6.06523	Lung
No-met	Monocytic lineage	5.28706	Lung
No-met	Monocytic lineage	5.91263	Lung
Yes-met	Monocytic lineage	8.71027	Lung
No-met	Monocytic lineage	8.363	Lung
Yes-met	Endothelial cells	7.25058	Lung
Yes-met	Endothelial cells	7.05134	Lung
Yes-met	Endothelial cells	7.87477	Lung
Yes-met	Endothelial cells	7.54518	Lung
Yes-met	Endothelial cells	7.66998	Lung
No-met	Endothelial cells	6.24927	Lung
No-met	Endothelial cells	6.66793	Lung
Yes-met	Endothelial cells	7.52854	Lung
No-met	Endothelial cells	7.11822	Lung
Yes-met	Fibroblasts	10.5725	Lung
Yes-met	Fibroblasts	9.43364	Lung
Yes-met	Fibroblasts	8.60474	Lung
Yes-met	Fibroblasts	12.3159	Lung
Yes-met	Fibroblasts	9.43277	Lung
No-met	Fibroblasts	7.3708	Lung
No-met	Fibroblasts	7.5919	Lung
Yes-met	Fibroblasts	11.1375	Lung
No-met	Fibroblasts	9.00038	Lung
No-met	Monocytic lineage	6.21495	Liver
Yes-met	Monocytic lineage	6.78866	Liver
No-met	Monocytic lineage	6.67951	Liver
No-met	Monocytic lineage	7.07989	Liver
Yes-met	Monocytic lineage	6.01595	Liver
Yes-met	Monocytic lineage	6.43376	Liver
Yes-met	Monocytic lineage	6.28564	Liver
No-met	Monocytic lineage	5.64327	Liver
No-met	Monocytic lineage	6.22352	Liver
No-met	Monocytic lineage	5.82321	Liver
Yes-met	Monocytic lineage	7.28003	Liver
No-met	Monocytic lineage	5.47095	Liver
Yes-met	Monocytic lineage	8.1535	Liver
No-met	Monocytic lineage	6.22616	Liver
Yes-met	Monocytic lineage	6.81677	Liver
No-met	Monocytic lineage	5.62222	Liver
No-met	Endothelial cells	4.43261	Liver
Yes-met	Endothelial cells	4.89837	Liver
No-met	Endothelial cells	5.43481	Liver
No-met	Endothelial cells	3.2601	Liver
Yes-met	Endothelial cells	5.13115	Liver
Yes-met	Endothelial cells	4.60261	Liver
Yes-met	Endothelial cells	5.22872	Liver
No-met	Endothelial cells	4.43812	Liver
No-met	Endothelial cells	4.12712	Liver
No-met	Endothelial cells	3.57295	Liver
Yes-met	Endothelial cells	5.72441	Liver
No-met	Endothelial cells	3.49085	Liver
Yes-met	Endothelial cells	4.71893	Liver
No-met	Endothelial cells	3.97824	Liver
Yes-met	Endothelial cells	4.69808	Liver
No-met	Endothelial cells	4.48896	Liver
No-met	Fibroblasts	6.21181	Liver
Yes-met	Fibroblasts	6.33524	Liver
No-met	Fibroblasts	7.28599	Liver
No-met	Fibroblasts	7.97028	Liver
Yes-met	Fibroblasts	10.6721	Liver
Yes-met	Fibroblasts	7.37915	Liver
Yes-met	Fibroblasts	11.3763	Liver
No-met	Fibroblasts	4.59379	Liver
No-met	Fibroblasts	5.79531	Liver
No-met	Fibroblasts	4.27855	Liver
Yes-met	Fibroblasts	8.79829	Liver
No-met	Fibroblasts	4.38335	Liver
Yes-met	Fibroblasts	6.75379	Liver
No-met	Fibroblasts	5.47298	Liver
Yes-met	Fibroblasts	6.77835	Liver
No-met	Fibroblasts	6.1314	Liver
No-met	Monocytic lineage	4.81076	Kidney
Yes-met	Monocytic lineage	7.07725	Kidney
Yes-met	Monocytic lineage	6.21166	Kidney
Yes-met	Monocytic lineage	6.51103	Kidney
Yes-met	Monocytic lineage	7.23393	Kidney
No-met	Monocytic lineage	6.38857	Kidney
No-met	Monocytic lineage	6.31986	Kidney
Yes-met	Monocytic lineage	7.12063	Kidney
No-met	Monocytic lineage	6.5265	Kidney
Yes-met	Monocytic lineage	8.88845	Kidney
No-met	Monocytic lineage	6.26028	Kidney
No-met	Endothelial cells	6.60778	Kidney
Yes-met	Endothelial cells	5.77267	Kidney
Yes-met	Endothelial cells	7.10628	Kidney
Yes-met	Endothelial cells	7.57263	Kidney
Yes-met	Endothelial cells	5.64139	Kidney
No-met	Endothelial cells	4.86295	Kidney
No-met	Endothelial cells	5.6381	Kidney
Yes-met	Endothelial cells	6.76687	Kidney
No-met	Endothelial cells	5.64915	Kidney
Yes-met	Endothelial cells	5.24295	Kidney
No-met	Endothelial cells	5.21704	Kidney
No-met	Fibroblasts	7.55316	Kidney
Yes-met	Fibroblasts	9.34102	Kidney
Yes-met	Fibroblasts	12.0266	Kidney
Yes-met	Fibroblasts	11.2553	Kidney
Yes-met	Fibroblasts	7.30397	Kidney
No-met	Fibroblasts	5.71908	Kidney
No-met	Fibroblasts	8.24046	Kidney
Yes-met	Fibroblasts	12.0671	Kidney
No-met	Fibroblasts	7.05455	Kidney
Yes-met	Fibroblasts	8.76601	Kidney
No-met	Fibroblasts	7.62965	Kidney

## Sheet: Figure 4(b)
Sample	T cells	CD8 T cells	Cytotoxic lymphocytes	B lineage	NK cells	Monocytic lineage	Myeloid dendritic cells	Neutrophils	Endothelial cells	Fibroblasts
0301 Kidney Met FFPE	7.32245	6.85282	7.68426	4.63823	5.16254	9.3987	3.19289	5.08365	5.90041	12.4242
0301 Kidney NT FFPE	5.3724	4.41744	5.32448	3.15647	2.69644	7.07725	2.1082	2.78288	6.4648	9.34102
0327 Lung Met Frozen	8.16861	7.84103	8.54359	6.03534	5.82017	11.9226	3.10365	5.3912	6.80005	12.6905
0327 Lung NT Frozen	4.92146	4.87049	4.82053	3.49216	2.25632	8.49227	3.08237	5.55636	9.11247	10.5725
0601 Kidney Distant NT FFPE	3.81044	4.7448	3.4107	2.75037	1.89882	6.87226	1.44891	4.10477	7.55223	10.8926
0601 Kidney Met FFPE	7.04085	8.14537	7.57003	6.83993	8.29727	7.93971	6.33993	8.62924	6.16308	7.64638
0621 Kidney Medulla NT FFPE	4.41684	4.37039	4.4122	2.86177	1.61906	6.67565	2.07979	3.57537	7.52305	11.5904
0621 Kidney Met FFPE	4.77317	5.33245	4.97495	4.01997	1.98794	7.114	4.32579	4.8025	6.43697	13.6844
0621 Liver Met FFPE	5.71816	5.62248	5.48579	4.07408	3.35196	6.92673	3.04259	4.83407	7.44598	13.8881
0621 Liver NT FFPE	3.48233	3.24715	4.21616	3.32464	1.62357	6.01595	1.89028	4.25382	5.32063	10.6721
0628 Kidney Met FFPE	4.13165	5.51673	4.16388	3.84562	3.87023	6.04741	3.73229	4.29946	7.33144	15.2162
0628 Kidney NT FFPE	4.6371	3.86103	3.32487	4.2856	1.23105	6.51103	1.23105	2.89349	8.44401	11.2553
0731 Liver Met FFPE	3.23508	4.56391	3.68505	2.81673	2.37237	8.02138	2.46197	3.77237	5.99176	14.2447
0731 Liver NT FFPE	3.58628	3.22121	4.38995	2.62213	2.20578	6.28564	1.8335	4.22436	6.68472	11.3763
0802 Lung Met Frozen	6.87109	7.31642	6.89603	4.47199	4.25232	8.70312	4.12537	5.92307	8.25478	10.9844
0802 Lung NT Frozen	5.13119	4.27662	5.17423	3.29248	2.79922	7.16448	2.56848	5.56579	9.54043	8.60474
2202 Liver Met FFPE	3.22737	5.02923	2.71159	2.40859	0.812309	6.927	2.03722	2.82746	5.70429	14.585
2202 Liver NT FFPE	3.78961	3.95397	4.56434	2.79866	2.70328	8.1535	1.82624	3.16683	6.1892	6.75379
2205 Liver Met FFPE	3.78872	5.45268	4.70337	3.2197	4.04075	9.75696	2.5036	5.44209	7.61862	15.5793
2205 Liver NT FFPE	3.11496	3.4131	3.68253	2.43846	2.86536	6.81677	2.12474	3.42853	5.76881	6.77835

## Sheet: Figure 5
Upregulated															Downregulated
Human NAT	Lung:Liver	Lung:Kidney	Liver:Kidney	Lung:Human NAT	Liver:Human NAT	Kidney:Human NAT	Lung:Liver:Kidney	Lung:Liver:Human NAT	Liver:Kidney:Human NAT	Lung:Liver:Kidney:Human NAT	Lung	Liver	Kidney		Human NAT	Lung:Liver	Lung:Kidney	Liver:Kidney	Lung:Human NAT	Liver:Human NAT	Kidney:Human NAT	Lung:Liver:Kidney	Lung:Liver:Human NAT	Liver:Kidney:Human NAT	Lung	Liver	Kidney
EGR1	CCL23	LOC102153988	TGFB1I1	PTGER4	CD44	MYC	COL3A1	CTSH	KRT7	CXCL10	C3AR1	CCR1	ITGA5		CD163	GATA3	IGHG	CCRL2	IKBKB	CD55	HSD11B1	IL18RAP	MST1R	TLR6	MYC	HBEGF	C3AR1
EGR2	CD34	FAP	DLA-DQB1	SPP1	CD86	IKBKE	COL1A1	MARCO	AXL	CCL2	CD1E	IGHM	LOC481722		NFATC4	CXCR1	SLC16A1	FCAR	CSF3R	SELL	PVR	NA	S100A9	MERTK	PRKCE	IL1A	CD209
FOS	NA	C1S	IGF1	CPA3	MME	CD6	NA	NA	THY1	NA	CCL7	C7	MAF		STAT2	CXCR2	IL1R2	MEFV	IL1RL1	CDKN1C	SLC16A3	NA	GADD45A	IRAK4	AMBP	AR	HCK
IL2RB	NA	C1R	CDH5	TRAF2	CD74	NFKB2	NA	NA	THBS1	NA	MMP1	ANXA1	LOC477699		SLC11A1	NA	IL6	TREM1	FYN	C1QBP	IL18	NA	NA	NA	FOS	TRAF1	BID
FOSB	NA	CXCL8	CCND2	PIP	CD9	TNFRSF12A	NA	NA	LGALS1	NA	CCL8	NDRG1	MCAM		ATP2A2	NA	NA	TRAF2	BCL6	RORC	IL16	NA	NA	NA	CDKN2B	PPARGC1A	CD1E
TNFSF10	NA	NA	NA	CFI	CSF2RB	FN1	NA	NA	TNFRSF1B	NA	CSF2	F13A1	TRGC3		CHUK	NA	NA	TLR2	TXNIP	ID1	SIGLEC1	NA	NA	NA	LYN	E2F3	IL23R
TCF7	NA	NA	NA	CTSW	CCND1	CDKN2B	NA	NA	CXCL16	NA	ALDH1A3	C1QB	PDCD1LG2		F13A1	NA	NA	EOMES	STAT3	S100A8	ITGAX	NA	NA	NA	GADD45B	SERPINE1	IGHM
TRIB1	NA	NA	NA	IL1RN	VEGFC	FAS	NA	NA	CCL21	NA	C3	FAT1	TYK2		IGF1	NA	NA	LY9	NA	IL15RA	PPARG	NA	NA	NA	FOSB	TNFSF14	PRDM1
CD83	NA	NA	NA	POU2F2	APP	CCL5	NA	NA	CD53	NA	CCL17	LOC478984	CCL4		PDGFRA	NA	NA	CR1L	NA	NA	C4BPA	NA	NA	NA	ERBB3	ELANE	TLR3
HBEGF	NA	NA	NA	POU2AF1	C1QA	LCK	NA	NA	NA	NA	CLEC7A	TGFB1	DLA88		TBX2	NA	NA	TNFRSF17	NA	NA	ADA	NA	NA	NA	CDKN1B	BTK	IL2RA
PTGS2	NA	NA	NA	NT5E	MSR1	NOTCH1	NA	NA	NA	NA	FCRL2	CD68	OSM		IKBKG	NA	NA	NINJ2	NA	NA	CD58	NA	NA	NA	BCR	PDCD1	ACOD1
VCAM1	NA	NA	NA	TREM2	TYROBP	ITGB2	NA	NA	NA	NA	IL1B	IGFBP7	CARD9		IRAK1	NA	NA	TUBB3	NA	NA	POU2AF1	NA	NA	NA	THBS1	LOC483397	FASLG
CLDN1	NA	NA	NA	TNFSF15	VIM	IRF5	NA	NA	NA	NA	CD59	DLA-DRA	S100A9		ADAMTS2	NA	NA	CD22	NA	NA	CCR2	NA	NA	NA	KIT	CXCL8	CD38
ERBB2	NA	NA	NA	PLAUR	HLA-DRB1	PSMB10	NA	NA	NA	NA	SAA1	BIRC5	TGFB3		TNFRSF14	NA	NA	PNMA1	NA	NA	NA	NA	NA	NA	EGR1	CDKN2D	CASP8
LTF	NA	NA	NA	CTSS	NRP1	SRC	NA	NA	NA	NA	C4BPA	HIF1A	MASP1		TYK2	NA	NA	DNMT3A	NA	NA	NA	NA	NA	NA	NOTCH1	TERT	STAT4
MX1	NA	NA	NA	CX3CL1	CD37	MMP9	NA	NA	NA	NA	CCL20	S100A10	CD27		ITGB1	NA	NA	DEFB1	NA	NA	NA	NA	NA	NA	CD79B	NLRP3	MME
CDH1	NA	NA	NA	CD84	MKI67	NA	NA	NA	NA	NA	CAMP	CD63	DLA-64		FLT1	NA	NA	TCF7	NA	NA	NA	NA	NA	NA	PPBP	PIK3CA	IFIT2
ERBB3	NA	NA	NA	PYCARD	NA	NA	NA	NA	NA	NA	LOC106557449	FCER1G	GADD45B		ITGB3	NA	NA	IFNA7	NA	NA	NA	NA	NA	x	NA	CXCR5	IL1B
LCP1	NA	NA	NA	CCNB1	NA	NA	NA	NA	NA	NA	ENTPD1	IL13RA1	SERPINE1		KDR	NA	NA	NA	NA	NA	NA	NA	NA	NA	NA	TREM2	IRF8
RPS6	NA	NA	NA	NA	NA	NA	NA	NA	NA	NA	LY86	CD163	CEBPB		MDM4	NA	NA	NA	NA	NA	NA	NA	NA	NA	NA	TNFRSF18	EPHA5
CXCL12	NA	NA	NA	NA	NA	NA	NA	NA	NA	NA	LOC475935	RELB	LOC484306		PDGFRB	NA	NA	NA	NA	NA	NA	NA	NA	NA	NA	CCR6	TLR7
DUSP6	NA	NA	NA	NA	NA	NA	NA	NA	NA	NA	SP-C	THBD	LOC100856270		VEGFA	NA	NA	NA	NA	NA	NA	NA	NA	NA	NA	GFAP	CXCR6
IFIT2	NA	NA	NA	NA	NA	NA	NA	NA	NA	NA	DMBT1	NA	CD7		SAA1	NA	NA	NA	NA	NA	NA	NA	NA	NA	NA	IRF7	NOX4
IL2RG	NA	NA	NA	NA	NA	NA	NA	NA	NA	NA	TP63	NA	C1QBP		C1R	NA	NA	NA	NA	NA	NA	NA	NA	NA	NA	E2F1	BRCA1
RORC	NA	NA	NA	NA	NA	NA	NA	NA	NA	NA	IDH1	NA	APOE		THBD	NA	NA	NA	NA	NA	NA	NA	NA	NA	NA	NKG7	APC
BCL10	NA	NA	NA	NA	NA	NA	NA	NA	NA	NA	NA	NA	NFATC4		JAK3	NA	NA	NA	NA	NA	NA	NA	NA	NA	NA	LFNG	SLAMF7
BLNK	NA	NA	NA	NA	NA	NA	NA	NA	NA	NA	NA	NA	TBX2		IRF3	NA	NA	NA	NA	NA	NA	NA	NA	NA	NA	CEBPA	TNFSF18
BST2	NA	NA	NA	NA	NA	NA	NA	NA	NA	NA	NA	NA	CEBPA		SIGIRR	NA	NA	NA	NA	NA	NA	NA	NA	NA	NA	STAT5B	CCR4
DDR1	NA	NA	NA	NA	NA	NA	NA	NA	NA	NA	NA	NA	CH25H		ITGA5	NA	NA	NA	NA	NA	NA	NA	NA	NA	NA	CH25H	CDH1
MAP3K1	NA	NA	NA	NA	NA	NA	NA	NA	NA	NA	NA	NA	S100A4		AGTR1	NA	NA	NA	NA	NA	NA	NA	NA	NA	NA	IL1RL2	TLR1
TLR5	NA	NA	NA	NA	NA	NA	NA	NA	NA	NA	NA	NA	CFD		AKT3	NA	NA	NA	NA	NA	NA	NA	NA	NA	NA	CCR5	HMGB1
TNFSF13	NA	NA	NA	NA	NA	NA	NA	NA	NA	NA	NA	NA	S100A8		CASP10	NA	NA	NA	NA	NA	NA	NA	NA	NA	NA	CXCL14	FLT3
CD48	NA	NA	NA	NA	NA	NA	NA	NA	NA	NA	NA	NA	S100A12		CDH5	NA	NA	NA	NA	NA	NA	NA	NA	NA	NA	MAP2K4	CCNA2
CLU	NA	NA	NA	NA	NA	NA	NA	NA	NA	NA	NA	NA	LBP		CLEC7A	NA	NA	NA	NA	NA	NA	NA	NA	NA	NA	S100A12	TNFSF11
ESR1	NA	NA	NA	NA	NA	NA	NA	NA	NA	NA	NA	NA	JAK3		CREB5	NA	NA	NA	NA	NA	NA	NA	NA	NA	NA	NA	MR1
ICOSLG	NA	NA	NA	NA	NA	NA	NA	NA	NA	NA	NA	NA	ITK		ETS1	NA	NA	NA	NA	NA	NA	NA	NA	NA	NA	NA	PGR
IL34	NA	NA	NA	NA	NA	NA	NA	NA	NA	NA	NA	NA	NA		FOXO1	NA	NA	NA	NA	NA	NA	NA	NA	NA	NA	NA	DOK2
ISG20	NA	NA	NA	NA	NA	NA	NA	NA	NA	NA	NA	NA	NA		IGFBP7	NA	NA	NA	NA	NA	NA	NA	NA	NA	NA	NA	LOC100683099
MGMT	NA	NA	NA	NA	NA	NA	NA	NA	NA	NA	NA	NA	NA		IL1R1	NA	NA	NA	NA	NA	NA	NA	NA	NA	NA	NA	IL25
SELPLG	NA	NA	NA	NA	NA	NA	NA	NA	NA	NA	NA	NA	NA		IRF4	NA	NA	NA	NA	NA	NA	NA	NA	NA	NA	NA	CD180
CCL19	NA	NA	NA	NA	NA	NA	NA	NA	NA	NA	NA	NA	NA		ITGA1	NA	NA	NA	NA	NA	NA	NA	NA	NA	NA	NA	LAMP2
CXCR4	NA	NA	NA	NA	NA	NA	NA	NA	NA	NA	NA	NA	NA		JAK2	NA	NA	NA	NA	NA	NA	NA	NA	NA	NA	NA	CCND1
GADD45A	NA	NA	NA	NA	NA	NA	NA	NA	NA	NA	NA	NA	NA		MAF	NA	NA	NA	NA	NA	NA	NA	NA	NA	NA	NA	IL27
ITGAL	NA	NA	NA	NA	NA	NA	NA	NA	NA	NA	NA	NA	NA		PTEN	NA	NA	NA	NA	NA	NA	NA	NA	NA	NA	NA	NOS2
LGALS3	NA	NA	NA	NA	NA	NA	NA	NA	NA	NA	NA	NA	NA		RORA	NA	NA	NA	NA	NA	NA	NA	NA	NA	NA	NA	SH2D1A
MEF2C	NA	NA	NA	NA	NA	NA	NA	NA	NA	NA	NA	NA	NA		SPRY2	NA	NA	NA	NA	NA	NA	NA	NA	NA	NA	NA	ICAM4
MET	NA	NA	NA	NA	NA	NA	NA	NA	NA	NA	NA	NA	NA		TLR4	NA	NA	NA	NA	NA	NA	NA	NA	NA	NA	NA	IL7
B2M	NA	NA	NA	NA	NA	NA	NA	NA	NA	NA	NA	NA	NA		ZEB1	NA	NA	NA	NA	NA	NA	NA	NA	NA	NA	NA	PTHLH
CD2	NA	NA	NA	NA	NA	NA	NA	NA	NA	NA	NA	NA	NA		IDH2	NA	NA	NA	NA	NA	NA	NA	NA	NA	NA	NA	KRAS
CYBB	NA	NA	NA	NA	NA	NA	NA	NA	NA	NA	NA	NA	NA		LBP	NA	NA	NA	NA	NA	NA	NA	NA	NA	NA	NA	MAP2K6
GBP5	NA	NA	NA	NA	NA	NA	NA	NA	NA	NA	NA	NA	NA		LCN2	NA	NA	NA	NA	NA	NA	NA	NA	NA	NA	NA	SYK
IRF1	NA	NA	NA	NA	NA	NA	NA	NA	NA	NA	NA	NA	NA		MTOR	NA	NA	NA	NA	NA	NA	NA	NA	NA	NA	NA	CCL20
LIF	NA	NA	NA	NA	NA	NA	NA	NA	NA	NA	NA	NA	NA		PARP1	NA	NA	NA	NA	NA	NA	NA	NA	NA	NA	NA	EPCAM
MS4A1	NA	NA	NA	NA	NA	NA	NA	NA	NA	NA	NA	NA	NA		CD36	NA	NA	NA	NA	NA	NA	NA	NA	NA	NA	NA	DLA-DOB
PSMB9	NA	NA	NA	NA	NA	NA	NA	NA	NA	NA	NA	NA	NA		CFD	NA	NA	NA	NA	NA	NA	NA	NA	NA	NA	NA	LOC487977
SLAMF7	NA	NA	NA	NA	NA	NA	NA	NA	NA	NA	NA	NA	NA		CMKLR1	NA	NA	NA	NA	NA	NA	NA	NA	NA	NA	NA	CD274
STAT1	NA	NA	NA	NA	NA	NA	NA	NA	NA	NA	NA	NA	NA		LRP1	NA	NA	NA	NA	NA	NA	NA	NA	NA	NA	NA	FBXW11
TNFAIP3	NA	NA	NA	NA	NA	NA	NA	NA	NA	NA	NA	NA	NA		MCAM	NA	NA	NA	NA	NA	NA	NA	NA	NA	NA	NA	CXCL11
CSF3	NA	NA	NA	NA	NA	NA	NA	NA	NA	NA	NA	NA	NA		C1QB	NA	NA	NA	NA	NA	NA	NA	NA	NA	NA	NA	CTLA4
IL6	NA	NA	NA	NA	NA	NA	NA	NA	NA	NA	NA	NA	NA		PIK3R1	NA	NA	NA	NA	NA	NA	NA	NA	NA	NA	NA	TRGC2
BCL2	NA	NA	NA	NA	NA	NA	NA	NA	NA	NA	NA	NA	NA		ADORA3	NA	NA	NA	NA	NA	NA	NA	NA	NA	NA	NA	LOC102156614
CHEK1	NA	NA	NA	NA	NA	NA	NA	NA	NA	NA	NA	NA	NA		C7	NA	NA	NA	NA	NA	NA	NA	NA	NA	NA	NA	IL17A
GATA3	NA	NA	NA	NA	NA	NA	NA	NA	NA	NA	NA	NA	NA		CLEC5A	NA	NA	NA	NA	NA	NA	NA	NA	NA	NA	NA	BST1
ITGA6	NA	NA	NA	NA	NA	NA	NA	NA	NA	NA	NA	NA	NA		COL1A1	NA	NA	NA	NA	NA	NA	NA	NA	NA	NA	NA	TLR9
ALCAM	NA	NA	NA	NA	NA	NA	NA	NA	NA	NA	NA	NA	NA		COL3A1	NA	NA	NA	NA	NA	NA	NA	NA	NA	NA	NA	CR2
CD14	NA	NA	NA	NA	NA	NA	NA	NA	NA	NA	NA	NA	NA		IDH1	NA	NA	NA	NA	NA	NA	NA	NA	NA	NA	NA	KLRA1
CD4	NA	NA	NA	NA	NA	NA	NA	NA	NA	NA	NA	NA	NA		LTK	NA	NA	NA	NA	NA	NA	NA	NA	NA	NA	NA	NBN
CFB	NA	NA	NA	NA	NA	NA	NA	NA	NA	NA	NA	NA	NA		MKI67	NA	NA	NA	NA	NA	NA	NA	NA	NA	NA	NA	CDK1
CX3CR1	NA	NA	NA	NA	NA	NA	NA	NA	NA	NA	NA	NA	NA		NCF4	NA	NA	NA	NA	NA	NA	NA	NA	NA	NA	NA	LOC606890
EPCAM	NA	NA	NA	NA	NA	NA	NA	NA	NA	NA	NA	NA	NA		PGF	NA	NA	NA	NA	NA	NA	NA	NA	NA	NA	NA	LOC484343
FABP7	NA	NA	NA	NA	NA	NA	NA	NA	NA	NA	NA	NA	NA		SHMT2	NA	NA	NA	NA	NA	NA	NA	NA	NA	NA	NA	CD83
FADD	NA	NA	NA	NA	NA	NA	NA	NA	NA	NA	NA	NA	NA		SPP1	NA	NA	NA	NA	NA	NA	NA	NA	NA	NA	NA	BCL2
HMGCR	NA	NA	NA	NA	NA	NA	NA	NA	NA	NA	NA	NA	NA		TBX3	NA	NA	NA	NA	NA	NA	NA	NA	NA	NA	NA	PTGS2
IDH2	NA	NA	NA	NA	NA	NA	NA	NA	NA	NA	NA	NA	NA		TNFRSF11B	NA	NA	NA	NA	NA	NA	NA	NA	NA	NA	NA	IL21
ITGB4	NA	NA	NA	NA	NA	NA	NA	NA	NA	NA	NA	NA	NA		IRF5	NA	NA	NA	NA	NA	NA	NA	NA	NA	NA	NA	LAG3
KRT18	NA	NA	NA	NA	NA	NA	NA	NA	NA	NA	NA	NA	NA		FGFR3	NA	NA	NA	NA	NA	NA	NA	NA	NA	NA	NA	LOC488947
KRT8	NA	NA	NA	NA	NA	NA	NA	NA	NA	NA	NA	NA	NA		FOXA1	NA	NA	NA	NA	NA	NA	NA	NA	NA	NA	NA	SOCS1
LFNG	NA	NA	NA	NA	NA	NA	NA	NA	NA	NA	NA	NA	NA		IL17RB	NA	NA	NA	NA	NA	NA	NA	NA	NA	NA	NA	CCL16
PGR	NA	NA	NA	NA	NA	NA	NA	NA	NA	NA	NA	NA	NA		MUC1	NA	NA	NA	NA	NA	NA	NA	NA	NA	NA	NA	CEACAM1
PTHLH	NA	NA	NA	NA	NA	NA	NA	NA	NA	NA	NA	NA	NA		NLRC5	NA	NA	NA	NA	NA	NA	NA	NA	NA	NA	NA	BCL10
RET	NA	NA	NA	NA	NA	NA	NA	NA	NA	NA	NA	NA	NA		PLCG1	NA	NA	NA	NA	NA	NA	NA	NA	NA	NA	NA	NPNT
SMARCA4	NA	NA	NA	NA	NA	NA	NA	NA	NA	NA	NA	NA	NA		TSC1	NA	NA	NA	NA	NA	NA	NA	NA	NA	NA	NA	IL17F
SYK	NA	NA	NA	NA	NA	NA	NA	NA	NA	NA	NA	NA	NA		NA	NA	NA	NA	NA	NA	NA	NA	NA	NA	NA	NA	XCR1
TP53	NA	NA	NA	NA	NA	NA	NA	NA	NA	NA	NA	NA	NA		NA	NA	NA	NA	NA	NA	NA	NA	NA	NA	NA	NA	HAVCR2
CXCL14	NA	NA	NA	NA	NA	NA	NA	NA	NA	NA	NA	NA	NA		NA	NA	NA	NA	NA	NA	NA	NA	NA	NA	NA	NA	ITGA2
SIGIRR	NA	NA	NA	NA	NA	NA	NA	NA	NA	NA	NA	NA	NA		NA	NA	NA	NA	NA	NA	NA	NA	NA	NA	NA	NA	CX3CR1
SIRT1	NA	NA	NA	NA	NA	NA	NA	NA	NA	NA	NA	NA	NA		NA	NA	NA	NA	NA	NA	NA	NA	NA	NA	NA	NA	CD8B
TNFSF12	NA	NA	NA	NA	NA	NA	NA	NA	NA	NA	NA	NA	NA		NA	NA	NA	NA	NA	NA	NA	NA	NA	NA	NA	NA	IFGGC1
ATM	NA	NA	NA	NA	NA	NA	NA	NA	NA	NA	NA	NA	NA		NA	NA	NA	NA	NA	NA	NA	NA	NA	NA	NA	NA	PYCARD
CARD11	NA	NA	NA	NA	NA	NA	NA	NA	NA	NA	NA	NA	NA		NA	NA	NA	NA	NA	NA	NA	NA	NA	NA	NA	NA	CDKN2C
CD22	NA	NA	NA	NA	NA	NA	NA	NA	NA	NA	NA	NA	NA		NA	NA	NA	NA	NA	NA	NA	NA	NA	NA	NA	NA	MAP2
CD274	NA	NA	NA	NA	NA	NA	NA	NA	NA	NA	NA	NA	NA		NA	NA	NA	NA	NA	NA	NA	NA	NA	NA	NA	NA	ITGAM
CD47	NA	NA	NA	NA	NA	NA	NA	NA	NA	NA	NA	NA	NA		NA	NA	NA	NA	NA	NA	NA	NA	NA	NA	NA	NA	CHEK1
CD79A	NA	NA	NA	NA	NA	NA	NA	NA	NA	NA	NA	NA	NA		NA	NA	NA	NA	NA	NA	NA	NA	NA	NA	NA	NA	MARCO
CD8A	NA	NA	NA	NA	NA	NA	NA	NA	NA	NA	NA	NA	NA		NA	NA	NA	NA	NA	NA	NA	NA	NA	NA	NA	NA	LY86
CIITA	NA	NA	NA	NA	NA	NA	NA	NA	NA	NA	NA	NA	NA		NA	NA	NA	NA	NA	NA	NA	NA	NA	NA	NA	NA	CREG1
CITED2	NA	NA	NA	NA	NA	NA	NA	NA	NA	NA	NA	NA	NA		NA	NA	NA	NA	NA	NA	NA	NA	NA	NA	NA	NA	PIK3CG
DOCK2	NA	NA	NA	NA	NA	NA	NA	NA	NA	NA	NA	NA	NA		NA	NA	NA	NA	NA	NA	NA	NA	NA	NA	NA	NA	CD3EAP
DUSP1	NA	NA	NA	NA	NA	NA	NA	NA	NA	NA	NA	NA	NA		NA	NA	NA	NA	NA	NA	NA	NA	NA	NA	NA	NA	IL18R1
ICAM3	NA	NA	NA	NA	NA	NA	NA	NA	NA	NA	NA	NA	NA		NA	NA	NA	NA	NA	NA	NA	NA	NA	NA	NA	NA	CDK6
IL10RA	NA	NA	NA	NA	NA	NA	NA	NA	NA	NA	NA	NA	NA		NA	NA	NA	NA	NA	NA	NA	NA	NA	NA	NA	NA	CD47
IL16	NA	NA	NA	NA	NA	NA	NA	NA	NA	NA	NA	NA	NA		NA	NA	NA	NA	NA	NA	NA	NA	NA	NA	NA	NA	ST6GAL1
IL1RL1	NA	NA	NA	NA	NA	NA	NA	NA	NA	NA	NA	NA	NA		NA	NA	NA	NA	NA	NA	NA	NA	NA	NA	NA	NA	CCNB1
IL4R	NA	NA	NA	NA	NA	NA	NA	NA	NA	NA	NA	NA	NA		NA	NA	NA	NA	NA	NA	NA	NA	NA	NA	NA	NA	ICOS
IL6R	NA	NA	NA	NA	NA	NA	NA	NA	NA	NA	NA	NA	NA		IL6R	NA	NA	NA	NA	NA	NA	NA	NA	NA	NA	NA	NA
IRF8	NA	NA	NA	NA	NA	NA	NA	NA	NA	NA	NA	NA	NA		IRF8	NA	NA	NA	NA	NA	NA	NA	NA	NA	NA	NA	NA
ITGA2	NA	NA	NA	NA	NA	NA	NA	NA	NA	NA	NA	NA	NA		ITGA2	NA	NA	NA	NA	NA	NA	NA	NA	NA	NA	NA	NA
ITGA4	NA	NA	NA	NA	NA	NA	NA	NA	NA	NA	NA	NA	NA		ITGA4	NA	NA	NA	NA	NA	NA	NA	NA	NA	NA	NA	NA
ITGAM	NA	NA	NA	NA	NA	NA	NA	NA	NA	NA	NA	NA	NA		ITGAM	NA	NA	NA	NA	NA	NA	NA	NA	NA	NA	NA	NA
ITGAX	NA	NA	NA	NA	NA	NA	NA	NA	NA	NA	NA	NA	NA		ITGAX	NA	NA	NA	NA	NA	NA	NA	NA	NA	NA	NA	NA
NFATC1	NA	NA	NA	NA	NA	NA	NA	NA	NA	NA	NA	NA	NA		NFATC1	NA	NA	NA	NA	NA	NA	NA	NA	NA	NA	NA	NA
NLRC5	NA	NA	NA	NA	NA	NA	NA	NA	NA	NA	NA	NA	NA		NLRC5	NA	NA	NA	NA	NA	NA	NA	NA	NA	NA	NA	NA
PIK3CD	NA	NA	NA	NA	NA	NA	NA	NA	NA	NA	NA	NA	NA		PIK3CD	NA	NA	NA	NA	NA	NA	NA	NA	NA	NA	NA	NA
PRDM1	NA	NA	NA	NA	NA	NA	NA	NA	NA	NA	NA	NA	NA		PRDM1	NA	NA	NA	NA	NA	NA	NA	NA	NA	NA	NA	NA
PSMB8	NA	NA	NA	NA	NA	NA	NA	NA	NA	NA	NA	NA	NA		PSMB8	NA	NA	NA	NA	NA	NA	NA	NA	NA	NA	NA	NA
PTPRC	NA	NA	NA	NA	NA	NA	NA	NA	NA	NA	NA	NA	NA		PTPRC	NA	NA	NA	NA	NA	NA	NA	NA	NA	NA	NA	NA
SELL	NA	NA	NA	NA	NA	NA	NA	NA	NA	NA	NA	NA	NA		SELL	NA	NA	NA	NA	NA	NA	NA	NA	NA	NA	NA	NA
ST6GAL1	NA	NA	NA	NA	NA	NA	NA	NA	NA	NA	NA	NA	NA		ST6GAL1	NA	NA	NA	NA	NA	NA	NA	NA	NA	NA	NA	NA
TAP1	NA	NA	NA	NA	NA	NA	NA	NA	NA	NA	NA	NA	NA		TAP1	NA	NA	NA	NA	NA	NA	NA	NA	NA	NA	NA	NA
CASP10	NA	NA	NA	NA	NA	NA	NA	NA	NA	NA	NA	NA	NA		CASP10	NA	NA	NA	NA	NA	NA	NA	NA	NA	NA	NA	NA
CD55	NA	NA	NA	NA	NA	NA	NA	NA	NA	NA	NA	NA	NA		CD55	NA	NA	NA	NA	NA	NA	NA	NA	NA	NA	NA	NA
LCN2	NA	NA	NA	NA	NA	NA	NA	NA	NA	NA	NA	NA	NA		LCN2	NA	NA	NA	NA	NA	NA	NA	NA	NA	NA	NA	NA
TLR4	NA	NA	NA	NA	NA	NA	NA	NA	NA	NA	NA	NA	NA		TLR4	NA	NA	NA	NA	NA	NA	NA	NA	NA	NA	NA	NA
CD200	NA	NA	NA	NA	NA	NA	NA	NA	NA	NA	NA	NA	NA		CD200	NA	NA	NA	NA	NA	NA	NA	NA	NA	NA	NA	NA
CD247	NA	NA	NA	NA	NA	NA	NA	NA	NA	NA	NA	NA	NA		CD247	NA	NA	NA	NA	NA	NA	NA	NA	NA	NA	NA	NA
CD5	NA	NA	NA	NA	NA	NA	NA	NA	NA	NA	NA	NA	NA		CD5	NA	NA	NA	NA	NA	NA	NA	NA	NA	NA	NA	NA
ETS1	NA	NA	NA	NA	NA	NA	NA	NA	NA	NA	NA	NA	NA		ETS1	NA	NA	NA	NA	NA	NA	NA	NA	NA	NA	NA	NA
GZMA	NA	NA	NA	NA	NA	NA	NA	NA	NA	NA	NA	NA	NA		GZMA	NA	NA	NA	NA	NA	NA	NA	NA	NA	NA	NA	NA
ICAM1	NA	NA	NA	NA	NA	NA	NA	NA	NA	NA	NA	NA	NA		ICAM1	NA	NA	NA	NA	NA	NA	NA	NA	NA	NA	NA	NA
ICAM4	NA	NA	NA	NA	NA	NA	NA	NA	NA	NA	NA	NA	NA		ICAM4	NA	NA	NA	NA	NA	NA	NA	NA	NA	NA	NA	NA
IDO1	NA	NA	NA	NA	NA	NA	NA	NA	NA	NA	NA	NA	NA		IDO1	NA	NA	NA	NA	NA	NA	NA	NA	NA	NA	NA	NA
IL32	NA	NA	NA	NA	NA	NA	NA	NA	NA	NA	NA	NA	NA		IL32	NA	NA	NA	NA	NA	NA	NA	NA	NA	NA	NA	NA
NINJ2	NA	NA	NA	NA	NA	NA	NA	NA	NA	NA	NA	NA	NA		NINJ2	NA	NA	NA	NA	NA	NA	NA	NA	NA	NA	NA	NA
PIK3C2B	NA	NA	NA	NA	NA	NA	NA	NA	NA	NA	NA	NA	NA		PIK3C2B	NA	NA	NA	NA	NA	NA	NA	NA	NA	NA	NA	NA
REL	NA	NA	NA	NA	NA	NA	NA	NA	NA	NA	NA	NA	NA		REL	NA	NA	NA	NA	NA	NA	NA	NA	NA	NA	NA	NA
RIPK2	NA	NA	NA	NA	NA	NA	NA	NA	NA	NA	NA	NA	NA		RIPK2	NA	NA	NA	NA	NA	NA	NA	NA	NA	NA	NA	NA
SDC4	NA	NA	NA	NA	NA	NA	NA	NA	NA	NA	NA	NA	NA		SDC4	NA	NA	NA	NA	NA	NA	NA	NA	NA	NA	NA	NA
TGFB2	NA	NA	NA	NA	NA	NA	NA	NA	NA	NA	NA	NA	NA		TGFB2	NA	NA	NA	NA	NA	NA	NA	NA	NA	NA	NA	NA
TREM1	NA	NA	NA	NA	NA	NA	NA	NA	NA	NA	NA	NA	NA		TREM1	NA	NA	NA	NA	NA	NA	NA	NA	NA	NA	NA	NA
ITGB1	NA	NA	NA	NA	NA	NA	NA	NA	NA	NA	NA	NA	NA		ITGB1	NA	NA	NA	NA	NA	NA	NA	NA	NA	NA	NA	NA
PARP1	NA	NA	NA	NA	NA	NA	NA	NA	NA	NA	NA	NA	NA		PARP1	NA	NA	NA	NA	NA	NA	NA	NA	NA	NA	NA	NA
SELE	NA	NA	NA	NA	NA	NA	NA	NA	NA	NA	NA	NA	NA		SELE	NA	NA	NA	NA	NA	NA	NA	NA	NA	NA	NA	NA
ZEB1	NA	NA	NA	NA	NA	NA	NA	NA	NA	NA	NA	NA	NA		ZEB1	NA	NA	NA	NA	NA	NA	NA	NA	NA	NA	NA	NA
COLEC12	NA	NA	NA	NA	NA	NA	NA	NA	NA	NA	NA	NA	NA		COLEC12	NA	NA	NA	NA	NA	NA	NA	NA	NA	NA	NA	NA
ISG15	NA	NA	NA	NA	NA	NA	NA	NA	NA	NA	NA	NA	NA		ISG15	NA	NA	NA	NA	NA	NA	NA	NA	NA	NA	NA	NA
TUBB3	NA	NA	NA	NA	NA	NA	NA	NA	NA	NA	NA	NA	NA		TUBB3	NA	NA	NA	NA	NA	NA	NA	NA	NA	NA	NA	NA

## Sheet: Supp Fig. 1
LUNG														KIDNEY
ID	Description	setSize	enrichmentScore	NES	pvalue	p.adjust	qvalue	rank	leading_edge	core_enrichment	Treatment	Site		ID	Description	setSize	enrichmentScore	NES	pvalue	p.adjust	qvalue	rank	leading_edge	core_enrichment	Treatment	Site
HALLMARK_UV_RESPONSE_DN	HALLMARK_UV_RESPONSE_DN	28	0.381992	1.493	0.0543365	0.749179	0.749179	406	tags=86%, list=56%, signal=39%	PRKCE/NRP1/IGF1R/ERBB2/AKT3/ITGB3/FYN/PTEN/CDKN1B/ID1/ATRX/DUSP1/NFKB1/SMAD3/PDGFRB/MET/CITED2/MGMT/KIT/MYC/PIK3CD/BHLHE40/PPARG/MAPK14	Adjacent Vs. Distant	Lung		HALLMARK_IL2_STAT5_SIGNALING	HALLMARK_IL2_STAT5_SIGNALING	61	-0.534766	-1.718	0.014096	0.436975	0.430298	109	tags=28%, list=15%, signal=26%	IL13/CCR4/CD48/ICOS/TNFSF11/CASP3/SELL/IRF4/TLR7/ITGAE/IL18R1/NT5E/ABCB1/IL2RA/CISH/IL3RA/CCNE1	Adjacent Vs. Distant	KIDNEY
HALLMARK_HYPOXIA	HALLMARK_HYPOXIA	25	0.369358	1.39617	0.0810235	0.749179	0.749179	314	tags=68%, list=43%, signal=40%	RORA/NDRG1/SDC4/CDKN1B/VEGFA/MAP3K1/EGFR/TGFB3/FOS/PPARGC1A/DUSP1/CITED2/BCL2/S100A4/CDKN1A/ETS1/TNFAIP3	Adjacent Vs. Distant	Lung		HALLMARK_KRAS_SIGNALING_DN	HALLMARK_KRAS_SIGNALING_DN	15	-0.561547	-1.53145	0.142373	0.94035	0.925981	83	tags=40%, list=11%, signal=36%	CD80/HNF1A/SOX10/CD40LG/FGFR3/MEFV	Adjacent Vs. Distant	KIDNEY
HALLMARK_ANGIOGENESIS	HALLMARK_ANGIOGENESIS	11	0.446177	1.35803	0.122619	0.749179	0.749179	287	tags=73%, list=40%, signal=45%	THBD/FGFR1/NRP1/APP/CCND2/VEGFA/PTK2/S100A4	Adjacent Vs. Distant	Lung		HALLMARK_ALLOGRAFT_REJECTION	HALLMARK_ALLOGRAFT_REJECTION	98	-0.439565	-1.47832	0.0435281	0.674685	0.664376	205	tags=40%, list=27%, signal=33%	IL13/NCR1/CCL19/BRCA1/IL18/CD80/CD1D/CCR2/IL12A/MMP9/IRF4/CCL7/IL11/CD40LG/CD28/LCK/BCL10/IL1B/TLR6/IL2RA/CCL5/CD2/PSMB10/PTPRC/CD74/CD47/ETS1/CD4/CCND2/LYN/IL10/CCND3/DLA-DMA/IL2/IL2RG/TAP1/CD40/CCL2/ITGB2	Adjacent Vs. Distant	KIDNEY
HALLMARK_APOPTOSIS	HALLMARK_APOPTOSIS	49	0.294866	1.27939	0.14475	0.749179	0.749179	357	tags=65%, list=49%, signal=36%	IL1B/FASLG/IL1A/ERBB3/TXNIP/ERBB2/TNFSF10/CREBBP/APP/BCL2L1/TNF/TGFB2/IGF2R/KRT18/CDKN1B/CCND2/CDK2/PDGFRB/PTK2/CASP8/ANXA1/CDKN1A/BCL10/BID/MGMT/IFNGR1/CCND1/CD38/PRF1/RELA/IRF1/ISG20	Adjacent Vs. Distant	Lung		HALLMARK_UV_RESPONSE_UP	HALLMARK_UV_RESPONSE_UP	21	-0.463155	-1.31882	0.209224	0.94035	0.925981	202	tags=52%, list=27%, signal=39%	CASP3/RET/ABCB1/CREG1/CDKN2B/CCNE1/CDK2/LYN/CCND3/TAP1/IRF1	Adjacent Vs. Distant	KIDNEY
HALLMARK_PI3K_AKT_MTOR_SIGNALING	HALLMARK_PI3K_AKT_MTOR_SIGNALING	33	0.317437	1.27509	0.162134	0.749179	0.749179	432	tags=79%, list=60%, signal=33%	MAP2K6/FASLG/TBK1/IRAK4/GSK3B/PTEN/CDKN1B/CDK2/EGFR/STAT2/MAPK8/TSC2/TRAF2/RAF1/CDKN1A/SMAD2/MAPK1/MAP2K3/HRAS/MYD88/PLCG1/AKT1/NOD1/CDK4/ATF1/PIN1	Adjacent Vs. Distant	Lung		HALLMARK_COMPLEMENT	HALLMARK_COMPLEMENT	50	-0.385182	-1.21287	0.262799	0.94035	0.925981	173	tags=32%, list=23%, signal=26%	ITGAM/CASP3/S100A9/CD40LG/LCK/S100A12/CD55/CCL5/C3/C1S/LAP3/SERPING1/SERPINE1/LYN/LTF/C1R	Adjacent Vs. Distant	KIDNEY
HALLMARK_ESTROGEN_RESPONSE_EARLY	HALLMARK_ESTROGEN_RESPONSE_EARLY	18	0.356534	1.25017	0.19426	0.749179	0.749179	421	tags=83%, list=58%, signal=36%	IL17RB/AR/IGF1R/IL6ST/KRT18/RET/FOS/BCL2/CCND1/SLC16A1/JAK2/MYC/BHLHE40/CXCL12/CD44	Adjacent Vs. Distant	Lung		HALLMARK_APOPTOSIS	HALLMARK_APOPTOSIS	47	-0.357356	-1.11811	0.346154	0.94035	0.925981	375	tags=70%, list=50%, signal=37%	BRCA1/IL18/CASP3/MGMT/CASP8/BCL10/IL1B/CD2/TNFRSF12A/CDK2/CCND2/CD44/TAP1/IRF1/ANXA1/TGFB2/RELA/LGALS3/ISG20/GADD45B/CYLD/CD38/CLU/GADD45A/BID/FAS/CDKN1B/PDGFRB/KRT18/IL6/CDKN1A/PTK2/ERBB2	Adjacent Vs. Distant	KIDNEY
HALLMARK_MYOGENESIS	HALLMARK_MYOGENESIS	18	0.354097	1.24163	0.204194	0.749179	0.749179	333	tags=67%, list=46%, signal=37%	ERBB3/ITGB1/HBEGF/CFD/APP/MEF2C/NOTCH1/RB1/TSC2/CDKN1A/IGFBP7/CD36	Adjacent Vs. Distant	Lung		HALLMARK_ESTROGEN_RESPONSE_LATE	HALLMARK_ESTROGEN_RESPONSE_LATE	22	-0.3763	-1.07814	0.328108	0.94035	0.925981	189	tags=41%, list=25%, signal=31%	S100A9/RET/FGFR3/CXCL14/CISH/CXCL12/LTF/CD44/SLC16A1	Adjacent Vs. Distant	KIDNEY
HALLMARK_UV_RESPONSE_UP	HALLMARK_UV_RESPONSE_UP	21	0.328632	1.19369	0.249726	0.749179	0.749179	214	tags=48%, list=29%, signal=35%	ABCB1/NFKBIA/IL6ST/RET/CDK2/EPCAM/PRKCD/FOSB/FOS/CDKN2B	Adjacent Vs. Distant	Lung		HALLMARK_COAGULATION	HALLMARK_COAGULATION	31	-0.335642	-0.998109	0.423729	0.94035	0.925981	291	tags=58%, list=39%, signal=37%	MMP9/LOC477699/C8G/C3/C1S/SERPING1/SERPINE1/ITGB3/C1R/ANXA1/CTSH/THBS1/MMP1/C8A/C2/C1QA/CFB/CLU	Adjacent Vs. Distant	KIDNEY
HALLMARK_P53_PATHWAY	HALLMARK_P53_PATHWAY	28	0.277354	1.08402	0.364681	0.883339	0.883339	316	tags=61%, list=44%, signal=36%	IL1A/TXNIP/HBEGF/APP/NDRG1/CCND2/NOTCH1/RB1/ADA/FOS/CDKN2B/S100A10/SOCS1/MDM2/S100A4/CDKN1A/CD81	Adjacent Vs. Distant	Lung		HALLMARK_INTERFERON_ALPHA_RESPONSE	HALLMARK_INTERFERON_ALPHA_RESPONSE	30	-0.330684	-0.977497	0.446569	0.94035	0.925981	287	tags=53%, list=38%, signal=34%	IFIT2/SELL/CASP8/C1S/CD74/LAP3/CD47/CXCL10/IFI35/TAP1/IRF1/ISG20/IFIH1/RIPK2/IL4R/CSF1	Adjacent Vs. Distant	KIDNEY
HALLMARK_ESTROGEN_RESPONSE_LATE	HALLMARK_ESTROGEN_RESPONSE_LATE	22	0.294342	1.0792	0.365615	0.883339	0.883339	421	tags=73%, list=58%, signal=32%	IL17RB/LOC100049001/IL6ST/CD9/RET/FOS/BCL2/CCND1/CDH1/ISG20/SLC16A1/JAK2/JAK1/CXCL12/FGFR3/CD44	Adjacent Vs. Distant	Lung		HALLMARK_INTERFERON_GAMMA_RESPONSE	HALLMARK_INTERFERON_GAMMA_RESPONSE	75	-0.297498	-0.970821	0.521028	0.94035	0.925981	323	tags=55%, list=43%, signal=35%	IFIT2/CASP3/IRF4/IRF5/CCL7/CASP8/SLAMF7/CCL5/LOC488947/PSMB10/C1S/CD74/CIITA/LAP3/SERPING1/C1R/CXCL10/IFI35/DLA-DMA/TAP1/CD40/IRF1/CCL2/OAS3/OAS2/GZMA/ISG20/IDO1/IFIH1/NLRC5/RIPK2/TAPBP/IL4R/CD38/CFB/NOD1/CD86/STAT3/FAS/CSF2RB/ICAM1	Adjacent Vs. Distant	KIDNEY
HALLMARK_APICAL_JUNCTION	HALLMARK_APICAL_JUNCTION	34	0.261731	1.05991	0.38278	0.883339	0.883339	456	tags=82%, list=63%, signal=32%	ICAM4/TSC1/ITGB1/AKT3/CD34/MAP4K2/TRAF1/PECAM1/TNFRSF11B/CD99/PTEN/JAM3/EGFR/NF1/CD274/PTK2/THY1/ICAM2/IKBKG/ITGA2/CDH1/INPPL1/HRAS/PLCG1/MAPK14/VCAM1/CX3CL1/ICAM1	Adjacent Vs. Distant	Lung		HALLMARK_INFLAMMATORY_RESPONSE	HALLMARK_INFLAMMATORY_RESPONSE	83	-0.29057	-0.954945	0.546729	0.94035	0.925981	224	tags=42%, list=30%, signal=33%	NOD2/IL18/TNFSF15/CD48/CD70/SELL/CCL7/IL18R1/LCK/ICAM4/MEFV/IL1B/CD55/CCL5/PDPN/SELE/CSF3R/MARCO/IRAK2/SERPINE1/ITGB3/LYN/IL10/CXCL10/HBEGF/CXCR6/PTGER4/OSM/CD40/IRF1/CCL2/ICOSLG/ITGA5/RELA/PLAUR	Adjacent Vs. Distant	KIDNEY
HALLMARK_IL2_STAT5_SIGNALING	HALLMARK_IL2_STAT5_SIGNALING	57	0.207231	0.923191	0.616244	0.988945	0.988945	189	tags=32%, list=26%, signal=25%	EOMES/ABCB1/RORA/FLT3LG/TNFSF11/NRP1/IGF1R/PTGER2/ITGA6/CCR4/TNFSF10/IL1RL1/IL18R1/TRAF1/BCL2L1/NDRG1/IGF2R/CCND2	Adjacent Vs. Distant	Lung		HALLMARK_EPITHELIAL_MESENCHYMAL_TRANSITION	HALLMARK_EPITHELIAL_MESENCHYMAL_TRANSITION	38	-0.310042	-0.944035	0.482993	0.94035	0.925981	359	tags=66%, list=48%, signal=36%	NT5E/FAP/COL1A1/TNFRSF11B/TNFRSF12A/VEGFC/CXCL12/COL3A1/SERPINE1/ITGB3/CD44/ITGA5/THBS1/PLAUR/MMP1/GADD45B/SPP1/GADD45A/ITGB1/FAS/PDGFRB/LGALS1/CXCL8/VCAM1/IL6	Adjacent Vs. Distant	KIDNEY
HALLMARK_TNFA_SIGNALING_VIA_NFKB	HALLMARK_TNFA_SIGNALING_VIA_NFKB	61	0.198728	0.893931	0.651822	0.988945	0.988945	444	tags=67%, list=61%, signal=29%	IL1B/IL15RA/IL1A/HBEGF/IFIT2/TANK/NFKBIA/IL7R/TRAF1/IL6ST/TNF/PTGS2/SDC4/CCRL2/VEGFA/EGR1/FOSB/FOS/DUSP1/NFKB1/SMAD3/CSF1/TRIB1/CDKN1A/CCND1/TNFAIP3/RELA/RELB/NFKB2/RIPK2/IRF1/IFIH1/REL/MAP2K3/MYC/BHLHE40/CD44/STAT5A/ETS2/ICOSLG/GADD45B	Adjacent Vs. Distant	Lung		HALLMARK_MYOGENESIS	HALLMARK_MYOGENESIS	19	-0.327914	-0.922037	0.501687	0.94035	0.925981	445	tags=84%, list=59%, signal=35%	COL1A1/COL3A1/MEF2C/HBEGF/GADD45B/CLU/ITGB1/TSC2/CFD/BHLHE40/IGF1/NOTCH1/CDKN1A/NCAM1/RB1/ERBB3	Adjacent Vs. Distant	KIDNEY
HALLMARK_KRAS_SIGNALING_UP	HALLMARK_KRAS_SIGNALING_UP	48	0.196316	0.84944	0.715306	0.988945	0.988945	195	tags=29%, list=27%, signal=23%	IL1B/ABCB1/PPBP/SPRY2/ATG10/NRP1/HBEGF/IL7R/TRAF1/PECAM1/PTGS2/DUSP6/CCND2/MAP3K1	Adjacent Vs. Distant	Lung		HALLMARK_TNFA_SIGNALING_VIA_NFKB	HALLMARK_TNFA_SIGNALING_VIA_NFKB	62	-0.275184	-0.886578	0.590278	0.94035	0.925981	365	tags=56%, list=49%, signal=32%	IFIT2/IL18/CD80/IL1B/CCL5/EGR2/CSF2/TRIB1/SERPINE1/CD44/CXCL10/HBEGF/PTGER4/TAP1/IRF1/CCL2/ICOSLG/RELA/PLAUR/GADD45B/IFIH1/NFKB2/EGR1/RIPK2/CSF1/STAT5A/GADD45A/ICAM1/RELB/LIF/ETS2/BHLHE40/IL6/MAP2K3/CDKN1A	Adjacent Vs. Distant	KIDNEY
HALLMARK_G2M_CHECKPOINT	HALLMARK_G2M_CHECKPOINT	20	0.230097	0.83001	0.695652	0.988945	0.988945	415	tags=55%, list=57%, signal=24%	CHEK1/BRCA2/RBL1/CDKN1B/ATRX/ABL1/SMAD3/CCND1/MYC/MAPK14/CDK4	Adjacent Vs. Distant	Lung		HALLMARK_GLYCOLYSIS	HALLMARK_GLYCOLYSIS	14	-0.318774	-0.856836	0.568828	0.94035	0.925981	334	tags=64%, list=45%, signal=36%	NT5E/SLC16A3/CDK1/CD44/CXCR4/ISG20/IL13RA1/EGFR/MET	Adjacent Vs. Distant	KIDNEY
HALLMARK_INTERFERON_GAMMA_RESPONSE	HALLMARK_INTERFERON_GAMMA_RESPONSE	75	0.175151	0.812092	0.785498	0.988945	0.988945	526	tags=79%, list=72%, signal=24%	IL15RA/IDO1/GZMA/TXNIP/IFIT2/TNFSF10/NFKBIA/LOC488947/PTGS2/IL15/IFI35/C1R/IRF2/STAT2/BST2/NFKB1/SOCS1/CD274/CASP8/CD40/CDKN1A/EPSTI1/TNFAIP3/B2M/CD38/RIPK2/KLRK1/IRF1/IFIH1/ISG20/JAK2/CFB/PSMB9/OAS3/MYD88/MX1/STAT1/NOD1/PSMB8/CMKLR1/STAT3/OAS2/IL10RA/VCAM1/ISG15/ICAM1/CD74/NLRC5/SERPING1/CASP3/FAS/PSMB10/LAP3/TAPBP/IRF5/IRF4/CIITA/HIF1A/C1S	Adjacent Vs. Distant	Lung		HALLMARK_ANGIOGENESIS	HALLMARK_ANGIOGENESIS	11	-0.31886	-0.821709	0.642105	0.94035	0.925981	513	tags=100%, list=69%, signal=32%	COL3A1/CCND2/SPP1/PTK2/NRP1/VEGFA/THBD/ITGAV/FGFR1/S100A4/APP	Adjacent Vs. Distant	KIDNEY
HALLMARK_INTERFERON_ALPHA_RESPONSE	HALLMARK_INTERFERON_ALPHA_RESPONSE	31	0.201287	0.798881	0.757353	0.988945	0.988945	412	tags=68%, list=57%, signal=31%	TXNIP/IFIT2/IL15/CCRL2/IFI35/IRF2/STAT2/BST2/CD47/CSF1/CASP8/EPSTI1/B2M/RIPK2/IRF1/IFIH1/ISG20/PSMB9/CNP/MX1/PSMB8	Adjacent Vs. Distant	Lung		HALLMARK_PI3K_AKT_MTOR_SIGNALING	HALLMARK_PI3K_AKT_MTOR_SIGNALING	33	-0.271489	-0.809459	0.661781	0.94035	0.925981	505	tags=88%, list=68%, signal=30%	LCK/CDK1/CDK2/IL2RG/CXCR4/MAP2K6/PLCG1/E2F1/NOD1/EGFR/TSC2/CDKN1B/HRAS/TRAF2/MAP2K3/ATF1/CDKN1A/MAPK1/AKT1/TNFRSF1A/RAF1/STAT2/MAPK8/IL4/SMAD2/CDK4/PIN1/PTEN/MAP3K7	Adjacent Vs. Distant	KIDNEY
HALLMARK_IL6_JAK_STAT3_SIGNALING	HALLMARK_IL6_JAK_STAT3_SIGNALING	48	0.168619	0.729598	0.862245	0.988945	0.988945	439	tags=58%, list=60%, signal=25%	IL12RB1/IL1B/IL17RB/IL15RA/IL1RL1/ITGB3/IL18R1/IL6ST/TNF/CD9/STAT2/SOCS1/PDGFC/CSF1/IL13RA1/IFNGR1/CD38/IL1R1/CD36/TYK2/IRF1/MYD88/ITGA4/STAT1/CD44/STAT3/IL17RA/LTBR	Adjacent Vs. Distant	Lung		HALLMARK_APICAL_SURFACE	HALLMARK_APICAL_SURFACE	10	-0.312946	-0.786848	0.672619	0.94035	0.925981	224	tags=40%, list=30%, signal=28%	BRCA1/LYN/IL2RG/PLAUR	Adjacent Vs. Distant	KIDNEY
HALLMARK_ANDROGEN_RESPONSE	HALLMARK_ANDROGEN_RESPONSE	10	0.238694	0.704388	0.841537	0.988945	0.988945	410	tags=70%, list=56%, signal=31%	CDK6/NDRG1/HMGCR/CCND1/B2M/ITGAV/AKT1	Adjacent Vs. Distant	Lung		HALLMARK_KRAS_SIGNALING_UP	HALLMARK_KRAS_SIGNALING_UP	48	-0.24096	-0.754496	0.772881	0.94035	0.925981	299	tags=44%, list=40%, signal=28%	MMP9/TLR8/ABCB1/IL1B/CD37/LY96/CSF2/ETS1/TRIB1/CCND2/CXCL10/HBEGF/IL2RG/CXCR4/ITGB2/PLAUR/ATG10/CFB/TNFRSF1B/SPP1/FCER1G	Adjacent Vs. Distant	KIDNEY
HALLMARK_XENOBIOTIC_METABOLISM	HALLMARK_XENOBIOTIC_METABOLISM	20	0.185078	0.667615	0.873913	0.988945	0.988945	18	tags=10%, list=2%, signal=10%	CCL25/ESR1	Adjacent Vs. Distant	Lung		HALLMARK_IL6_JAK_STAT3_SIGNALING	HALLMARK_IL6_JAK_STAT3_SIGNALING	50	-0.236947	-0.746106	0.786121	0.94035	0.925981	359	tags=54%, list=48%, signal=30%	CCL7/IL18R1/LOC477699/IL1B/IL2RA/IL3RA/TNFRSF12A/CSF3R/CSF2/ITGB3/CD44/CXCL10/IL2RG/IRF1/LTBR/IL4R/IL13RA1/CSF1/CD38/IFNAR1/TNFRSF1B/STAT3/FAS/CSF2RB/IL1R1/ITGA4/IL6	Adjacent Vs. Distant	KIDNEY
HALLMARK_KRAS_SIGNALING_DN	HALLMARK_KRAS_SIGNALING_DN	11	0.210972	0.642139	0.903571	0.988945	0.988945	5	tags=9%, list=1%, signal=9%	EPHA5	Adjacent Vs. Distant	Lung		HALLMARK_UV_RESPONSE_DN	HALLMARK_UV_RESPONSE_DN	28	-0.243611	-0.721524	0.745516	0.94035	0.925981	444	tags=71%, list=59%, signal=30%	MGMT/COL1A1/PIK3CD/COL3A1/SERPINE1/ITGB3/RUNX1/KIT/ATRX/MAPK14/CDKN1B/PDGFRB/MET/BHLHE40/ERBB2/NRP1/MYC/ID1/SMAD3/NFKB1	Adjacent Vs. Distant	KIDNEY
HALLMARK_COMPLEMENT	HALLMARK_COMPLEMENT	50	0.13967	0.608011	0.950051	0.988945	0.988945	573	tags=80%, list=79%, signal=18%	GZMA/PIK3CA/GATA3/CD55/FYN/ZEB1/DUSP6/FN1/PRKCD/C1R/IRF2/C3/RAF1/TNFAIP3/CD36/IRF1/LRP1/JAK2/CFB/PSMB9/CASP10/S100A12/GZMB/SERPING1/CTSS/CASP3/CTSH/LAP3/LAMP2/LYN/C1S/SRC/PIK3CG/PLAUR/SERPINE1/FCER1G/CEBPB/LGALS3/C2/S100A9	Adjacent Vs. Distant	Lung		HALLMARK_ESTROGEN_RESPONSE_EARLY	HALLMARK_ESTROGEN_RESPONSE_EARLY	18	-0.249904	-0.701499	0.76464	0.94035	0.925981	419	tags=61%, list=56%, signal=28%	RET/CISH/CXCL12/CD44/SLC16A1/KRT18/BHLHE40/MYC/BCL2/JAK2/IL17RB	Adjacent Vs. Distant	KIDNEY
HALLMARK_MTORC1_SIGNALING	HALLMARK_MTORC1_SIGNALING	14	0.171537	0.56305	0.957763	0.988945	0.988945	546	tags=86%, list=75%, signal=22%	TBK1/GSK3B/CD9/ATP2A2/CDKN1A/HMGCR/MAP2K3/BHLHE40/IDH1/GPI/ITGB2/CXCR4	Adjacent Vs. Distant	Lung		HALLMARK_ADIPOGENESIS	HALLMARK_ADIPOGENESIS	13	-0.247184	-0.658604	0.827231	0.94035	0.925981	451	tags=69%, list=60%, signal=28%	C3/APOE/STAT5A/GADD45A/CHUK/IDH1/TANK/IFNGR1/SOD1	Adjacent Vs. Distant	KIDNEY
HALLMARK_ALLOGRAFT_REJECTION	HALLMARK_ALLOGRAFT_REJECTION	96	0.109868	0.526422	0.986948	0.988945	0.988945	68	tags=9%, list=9%, signal=10%	IL12RB1/IL1B/IL16/KLRD1/CD247/FASLG/TRAT1/NOS2/GZMA	Adjacent Vs. Distant	Lung		HALLMARK_HYPOXIA	HALLMARK_HYPOXIA	25	-0.217851	-0.640545	0.833333	0.94035	0.925981	392	tags=60%, list=52%, signal=30%	TGFB3/PGF/ETS1/SERPINE1/CXCR4/PLAUR/NDRG1/ISG20/EGFR/CDKN1B/BHLHE40/IL6/CDKN1A/GPI/BCL2	Adjacent Vs. Distant	KIDNEY
HALLMARK_INFLAMMATORY_RESPONSE	HALLMARK_INFLAMMATORY_RESPONSE	79	0.110471	0.515786	0.988945	0.988945	0.988945	144	tags=19%, list=20%, signal=17%	IL1B/IL15RA/IL1A/ICAM4/IRAK2/PTGER2/HBEGF/TNFSF10/NFKBIA/IL1RL1/ITGB3/IL18R1/CD55/AXL/IL7R	Adjacent Vs. Distant	Lung		HALLMARK_APICAL_JUNCTION	HALLMARK_APICAL_JUNCTION	35	-0.210583	-0.634748	0.856982	0.94035	0.925981	388	tags=54%, list=52%, signal=27%	MMP9/ICAM4/TNFRSF11B/PTPRC/CD276/PLCG1/CD99/CD86/EGFR/ITGB1/SRC/JAM3/MAPK14/ICAM1/HRAS/VCAM1/PTK2/INPPL1/IKBKG	Adjacent Vs. Distant	KIDNEY
HALLMARK_E2F_TARGETS	HALLMARK_E2F_TARGETS	17	-0.151964	-0.696598	0.940594	0.988945	0.988945	346	tags=76%, list=48%, signal=41%	MYC/NBN/CDK4/TP53/CHEK2/ILF3/CCNE1/PCNA/CDKN2C/CDK1/MKI67/BIRC5/BRCA1	Adjacent Vs. Distant	Lung		HALLMARK_P53_PATHWAY	HALLMARK_P53_PATHWAY	29	-0.204668	-0.603574	0.872054	0.94035	0.925981	539	tags=83%, list=72%, signal=24%	TP63/CDKN2B/ADA/CCND2/CCND3/HBEGF/TAP1/NDRG1/GADD45A/FAS/HRAS/LIF/NOTCH1/CDKN1A/MDM2/IRAK1/RB1/CD81/S100A4/APP/S100A10/TP53/BAX/TXNIP	Adjacent Vs. Distant	KIDNEY
HALLMARK_ADIPOGENESIS	HALLMARK_ADIPOGENESIS	13	-0.235755	-0.96642	0.540146	0.988945	0.988945	479	tags=92%, list=66%, signal=32%	C3/CHUK/IFNGR1/CD36/SOD1/PPARG/STAT5A/BCL6/IDH1/GADD45A/APOE/CDKN2C	Adjacent Vs. Distant	Lung		HALLMARK_E2F_TARGETS	HALLMARK_E2F_TARGETS	17	-0.215913	-0.600108	0.879682	0.94035	0.925981	488	tags=71%, list=65%, signal=25%	BRCA1/CCNE1/CDK1/ILF3/CHEK1/CDKN1B/BIRC5/CDKN1A/MYC/CHEK2/NBN/CDK4	Adjacent Vs. Distant	KIDNEY
HALLMARK_COAGULATION	HALLMARK_COAGULATION	31	-0.165215	-1.03087	0.50817	0.988945	0.988945	6	tags=10%, list=1%, signal=10%	SERPINB2/MMP9/MMP1	Adjacent Vs. Distant	Lung		HALLMARK_G2M_CHECKPOINT	HALLMARK_G2M_CHECKPOINT	20	-0.196412	-0.554348	0.916384	0.942632	0.928229	435	tags=60%, list=58%, signal=26%	CDK1/E2F3/ILF3/ATRX/E2F1/MAPK14/CHEK1/CDKN1B/BIRC5/MYC/ABL1/SMAD3	Adjacent Vs. Distant	KIDNEY
HALLMARK_EPITHELIAL_MESENCHYMAL_TRANSITION	HALLMARK_EPITHELIAL_MESENCHYMAL_TRANSITION	38	-0.160509	-1.07563	0.228456	0.749179	0.749179	564	tags=11%, list=78%, signal=2%	COL1A1/IL6/SPP1/MMP1	Adjacent Vs. Distant	Lung		HALLMARK_XENOBIOTIC_METABOLISM	HALLMARK_XENOBIOTIC_METABOLISM	21	-0.182693	-0.520214	0.942632	0.942632	0.928229	421	tags=62%, list=56%, signal=28%	PSMB10/SERPINE1/TGFB2/APOE/CFB/ESR1/FAS/ETS2/IGF1/IL1R1/TNFRSF1A/ATP2A2/IDH1	Adjacent Vs. Distant	KIDNEY
HALLMARK_GLYCOLYSIS	HALLMARK_GLYCOLYSIS	14	-0.271067	-1.1539	0.214286	0.749179	0.749179	534	tags=100%, list=74%, signal=27%	EGFR/NT5E/MET/CITED2/IL13RA1/ISG20/SOD1/CD44/IDH1/MERTK/CXCR4/CDK1/SLC16A3	Adjacent Vs. Distant	Lung		HALLMARK_ANDROGEN_RESPONSE	HALLMARK_ANDROGEN_RESPONSE	10	0.239837	0.687905	0.648148	0.94035	0.925981	572	tags=100%, list=76%, signal=24%	NDRG1/HMGCR/AKT1/ITGAV/B2M/ALDH1A3/CCND1/CDK6/MERTK	Adjacent Vs. Distant	KIDNEY
														HALLMARK_MTORC1_SIGNALING	HALLMARK_MTORC1_SIGNALING	13	0.269388	0.703174	0.484375	0.94035	0.925981	551	tags=100%, list=74%, signal=27%	ITGB2/HMGCR/BHLHE40/MAP2K3/CDKN1A/GPI/ATP2A2/IDH1/SHMT2/TBK1/CD9/GSK3B	Adjacent Vs. Distant	KIDNEY

## Sheet: Supp Fig. 2
ID	Description	setSize	enrichmentScore	NES	pvalue	p.adjust	qvalue	rank	leading_edge	core_enrichment	Treatment
HALLMARK_GLYCOLYSIS	HALLMARK_GLYCOLYSIS	14	0.362874	1.44829	0.0895722	0.42077	0.413388	261	tags=64%, list=37%, signal=41%	NT5E/ISG20/CXCR4/MERTK/IDH1/CDK1/VEGFA/SOD1/CD44	Medulla Vs. Cortex
HALLMARK_ESTROGEN_RESPONSE_LATE	HALLMARK_ESTROGEN_RESPONSE_LATE	22	0.308053	1.43325	0.102792	0.42077	0.413388	139	tags=41%, list=20%, signal=34%	IL17RB/S100A9/ISG20/CISH/SLC16A1/LOC100049001/CXCL12/LTF/FGFR3	Medulla Vs. Cortex
HALLMARK_ALLOGRAFT_REJECTION	HALLMARK_ALLOGRAFT_REJECTION	92	0.193615	1.43325	0.090625	0.42077	0.413388	373	tags=64%, list=53%, signal=35%	IL6/BRCA1/MMP9/CD8B/C2/CD79A/IRF4/CCL5/ITK/CD4/CCL19/TLR6/CD74/IL2RB/IL10/IL18RAP/IL11/IL16/ITGAL/IL4/NLRP3/LCK/IL7/CD247/GZMA/CD3G/CD40/SOCS1/NCF4/IL2RG/IRF8/LIF/FASLG/DLA-DRA/TRAF2/CCR2/CFP/DLA-DMB/CD47/CCND2/CD8A/GZMB/TLR1/PTPRC/IL15/IKBKB/CD2/TLR2/STAT4/PSMB10/TGFB2/CTSS/NOS2/CXCR3/DLA-DOB/B2M/CD28/DLA-DMA/JAK2	Medulla Vs. Cortex
HALLMARK_KRAS_SIGNALING_DN	HALLMARK_KRAS_SIGNALING_DN	13	0.338382	1.31684	0.147215	0.489796	0.481203	265	tags=62%, list=37%, signal=39%	HNF1A/EPHA5/SERPINB2/FGFR3/MEFV/C5/LFNG/PDCD1	Medulla Vs. Cortex
HALLMARK_COAGULATION	HALLMARK_COAGULATION	31	0.247587	1.31314	0.163265	0.489796	0.481203	89	tags=26%, list=13%, signal=24%	C8G/C3/LOC477699/CFB/MMP9/C2/CFD/SERPINB2	Medulla Vs. Cortex
HALLMARK_ADIPOGENESIS	HALLMARK_ADIPOGENESIS	13	0.275281	1.07128	0.372679	0.798598	0.784587	292	tags=62%, list=41%, signal=37%	C3/CDKN2C/IDH1/CD36/GADD45A/SOD1/STAT5A/CHUK	Medulla Vs. Cortex
HALLMARK_ESTROGEN_RESPONSE_EARLY	HALLMARK_ESTROGEN_RESPONSE_EARLY	18	0.238006	1.03901	0.409857	0.804521	0.790407	397	tags=72%, list=56%, signal=33%	IL17RB/CISH/SLC16A1/AR/CXCL12/RET/CD44/FOS/CCND1/MYC/JAK2/BHLHE40/BCL2	Medulla Vs. Cortex
HALLMARK_IL6_JAK_STAT3_SIGNALING	HALLMARK_IL6_JAK_STAT3_SIGNALING	44	0.153293	0.918769	0.558923	0.941462	0.924945	36	tags=14%, list=5%, signal=14%	CSF3R/IL17RB/LOC477699/IL6/ITGA4/IL1R2	Medulla Vs. Cortex
HALLMARK_MTORC1_SIGNALING	HALLMARK_MTORC1_SIGNALING	14	0.213017	0.850185	0.640374	0.941462	0.924945	527	tags=93%, list=74%, signal=24%	CXCR4/IDH1/SHMT2/CFP/BHLHE40/MAP2K3/TBK1/GSK3B/ATP2A2/HMGCR/ITGB2/CDKN1A/GPI	Medulla Vs. Cortex
HALLMARK_PI3K_AKT_MTOR_SIGNALING	HALLMARK_PI3K_AKT_MTOR_SIGNALING	34	0.147929	0.815469	0.69258	0.941462	0.924945	610	tags=100%, list=86%, signal=15%	MAP2K6/CXCR4/CDK1/E2F1/IL4/LCK/IL2RG/FASLG/TRAF2/PLCG1/CDK2/MYD88/PTEN/PIN1/MAP2K3/TBK1/HRAS/GSK3B/RAF1/EGFR/SMAD2/ATF1/NOD1/STAT2/CDKN1A/CDK4/TSC2/MAPK8/CDKN1B/IRAK4/AKT1/MAPK1/MAP3K7/TNFRSF1A	Medulla Vs. Cortex
HALLMARK_E2F_TARGETS	HALLMARK_E2F_TARGETS	16	0.192915	0.814233	0.692308	0.941462	0.924945	539	tags=94%, list=76%, signal=23%	BRCA1/CDKN2C/CDK1/BRCA2/CHEK1/NBN/MYC/PCNA/CHEK2/CCNE1/TP53/ILF3/CDKN1A/CDK4/CDKN1B	Medulla Vs. Cortex
HALLMARK_HYPOXIA	HALLMARK_HYPOXIA	24	0.162901	0.78638	0.714637	0.941462	0.924945	149	tags=29%, list=21%, signal=24%	IL6/ISG20/CXCR4/TGFB3/PLAUR/NDRG1/PPARGC1A	Medulla Vs. Cortex
HALLMARK_COMPLEMENT	HALLMARK_COMPLEMENT	51	0.125573	0.777806	0.721788	0.941462	0.924945	102	tags=20%, list=14%, signal=18%	ITGAM/C3/S100A9/S100A12/IL6/CFB/C2/CCL5/SERPINB2/PLAUR	Medulla Vs. Cortex
HALLMARK_IL2_STAT5_SIGNALING	HALLMARK_IL2_STAT5_SIGNALING	57	0.109397	0.705011	0.79868	0.965703	0.948761	467	tags=70%, list=66%, signal=26%	NT5E/IL1R2/CISH/IRF4/ABCB1/TNFSF11/IL2RB/CSF2/TNFRSF18/IL10/NDRG1/TNFRSF4/CASP3/CCR4/SOCS1/IRF8/LIF/IL18R1/CTLA4/CD44/ICOS/SELL/CCND2/EOMES/GADD45B/TLR7/MYC/BHLHE40/IGF2R/BCL2/ITGA6/RORA/CCNE1/ITGAE/FLT3LG/ALCAM/BCL2L1/NRP1/IL2RA/IL4R	Medulla Vs. Cortex
HALLMARK_KRAS_SIGNALING_UP	HALLMARK_KRAS_SIGNALING_UP	50	0.109646	0.676946	0.830357	0.965703	0.948761	294	tags=44%, list=41%, signal=28%	CFB/MMP9/CXCR4/ABCB1/PLAUR/CSF2/IL1RL2/LCP1/PRDM1/F13A1/ATG10/CMKLR1/HBEGF/IL2RG/IRF8/LIF/TLR8/DOCK2/CCL20/PDCD1LG2/PSMB8/CCND2	Medulla Vs. Cortex
HALLMARK_XENOBIOTIC_METABOLISM	HALLMARK_XENOBIOTIC_METABOLISM	21	0.145914	0.668728	0.836943	0.965703	0.948761	190	tags=33%, list=27%, signal=25%	CFB/CCL25/IDH1/CD36/SHMT2/ESR1/ARG2	Medulla Vs. Cortex
HALLMARK_G2M_CHECKPOINT	HALLMARK_G2M_CHECKPOINT	19	0.119033	0.528666	0.953428	0.990783	0.973401	603	tags=95%, list=85%, signal=15%	CDKN2C/CDK1/E2F1/CCNA2/BRCA2/E2F3/CHEK1/CCND1/MYC/ABL1/ATRX/ILF3/CDK4/CDKN1B/MAPK14/SMAD3/BIRC5/RBL1	Medulla Vs. Cortex
HALLMARK_INTERFERON_GAMMA_RESPONSE	HALLMARK_INTERFERON_GAMMA_RESPONSE	75	0.0687517	0.478688	0.978836	0.990783	0.973401	607	tags=88%, list=85%, signal=14%	IL6/IDO1/CFB/CASP8/ISG20/LOC488947/IRF4/CCL5/CD74/IL2RB/SLAMF7/IL7/CD274/CASP3/GZMA/CD40/SOCS1/CMKLR1/C1R/CIITA/IRF8/IRF5/IFIT2/FCGR1A/ISG15/TXNIP/PSMB8/IL15/STAT4/NLRC5/IFI35/PSMB10/MYD88/B2M/IRF2/PSMB9/DLA-DMA/JAK2/OAS3/BST2/CD38/NFKB1/TNFAIP3/STAT3/IL4R/KLRK1/NOD1/IRF1/OAS2/STAT2/SERPING1/CSF2RB/CDKN1A/C1S/LAP3/TAP1/NFKBIA/TNFSF10/IFIH1/CD86/EPSTI1/CCL7/STAT1/IL10RA/RIPK2/FAS	Medulla Vs. Cortex
HALLMARK_UV_RESPONSE_UP	HALLMARK_UV_RESPONSE_UP	21	-0.0793616	-0.450436	0.990783	0.990783	0.973401	172	tags=38%, list=24%, signal=30%	CNP/TAP1/NFKBIA/LYN/CCND3/EPCAM/ICAM1/CDKN2B	Medulla Vs. Cortex
HALLMARK_INFLAMMATORY_RESPONSE	HALLMARK_INFLAMMATORY_RESPONSE	77	-0.064804	-0.698722	0.942308	0.990783	0.973401	112	tags=29%, list=16%, signal=27%	RELA/IL10RA/MET/RIPK2/TAPBP/CSF1/TNFRSF1B/PVR/CD14/AXL/ICAM1/C3AR1/IFNAR1/SLAMF1/CD48/HIF1A/CCL2/SERPINE1/CX3CL1/CXCL10/IL15RA/CCL24	Medulla Vs. Cortex
HALLMARK_APOPTOSIS	HALLMARK_APOPTOSIS	48	-0.0997748	-0.881084	0.607477	0.941462	0.924945	528	tags=88%, list=74%, signal=24%	CASP3/IL1A/GADD45A/SOD1/BID/FASLG/CD44/TXNIP/CCND2/CDK2/GADD45B/CD2/ERBB3/TGFB2/CCND1/BAX/BCL10/IGF2R/CD38/IL1B/CYLD/BCL2L1/IRF1/KRT18/IL18/CDKN1A/LGALS3/CDKN1B/ANXA1/TAP1/ERBB2/TNFSF10/PTK2/CREBBP/IFNGR1/PDGFRB/RELA/FAS/APP/CD14/TNFRSF12A/CLU	Medulla Vs. Cortex
HALLMARK_ANDROGEN_RESPONSE	HALLMARK_ANDROGEN_RESPONSE	10	-0.256699	-1.00751	0.429078	0.804521	0.790407	124	tags=50%, list=17%, signal=42%	AKT1/ITGAV/CCND3/CDK6/ALDH1A3	Medulla Vs. Cortex
HALLMARK_MYOGENESIS	HALLMARK_MYOGENESIS	19	-0.190385	-1.0316	0.371179	0.798598	0.784587	198	tags=53%, list=28%, signal=39%	CDKN1A/TSC2/NOTCH1/ITGB1/IGFBP7/RB1/IGF1/APP/COL3A1/CLU	Medulla Vs. Cortex
HALLMARK_INTERFERON_ALPHA_RESPONSE	HALLMARK_INTERFERON_ALPHA_RESPONSE	30	-0.155837	-1.09562	0.325714	0.798598	0.784587	431	tags=80%, list=61%, signal=33%	ISG15/SELL/TXNIP/PSMB8/CD47/IL15/IFI35/B2M/IRF2/PSMB9/BST2/IL4R/IRF1/STAT2/C1S/LAP3/CNP/TAP1/IFIH1/EPSTI1/RIPK2/CSF1/MX1/CXCL10	Medulla Vs. Cortex
HALLMARK_TNFA_SIGNALING_VIA_NFKB	HALLMARK_TNFA_SIGNALING_VIA_NFKB	63	-0.117776	-1.18543	0.294118	0.798598	0.784587	529	tags=89%, list=75%, signal=25%	CCRL2/IL1A/VEGFA/GADD45A/HBEGF/LIF/IFIT2/CD44/CCL20/STAT5A/FOS/GADD45B/TLR2/TRIB1/CCND1/EGR1/PTGER4/MYC/BHLHE40/MAP2K3/ICOSLG/IL1B/TANK/NFKB1/IL6ST/TNFAIP3/IL7R/IRF1/IL18/CDKN1A/NFKB2/TAP1/NFKBIA/SDC4/IFIH1/TRAF1/SMAD3/RELB/EGR2/CD80/RELA/RIPK2/CSF1/DUSP1/ETS2/CEBPB/BCL6/REL/ICAM1/CD83/CCL2/SERPINE1/PTGS2/CXCL10/IL15RA/PLAU	Medulla Vs. Cortex
HALLMARK_EPITHELIAL_MESENCHYMAL_TRANSITION	HALLMARK_EPITHELIAL_MESENCHYMAL_TRANSITION	37	-0.183036	-1.38839	0.112205	0.42077	0.413388	105	tags=41%, list=15%, signal=36%	FAS/CD59/TNFRSF11B/THBS1/ITGAV/PVR/LRP1/SPP1/TNFRSF12A/COL3A1/VCAM1/FN1/ITGA2/THY1/SERPINE1	Medulla Vs. Cortex
HALLMARK_ANGIOGENESIS	HALLMARK_ANGIOGENESIS	11	-0.362753	-1.46237	0.0992366	0.42077	0.413388	95	tags=55%, list=13%, signal=48%	FGFR1/APP/ITGAV/S100A4/SPP1/COL3A1	Medulla Vs. Cortex
HALLMARK_P53_PATHWAY	HALLMARK_P53_PATHWAY	28	-0.224102	-1.51153	0.050818	0.42077	0.413388	527	tags=96%, list=74%, signal=26%	IL1A/ADA/GADD45A/SOCS1/HBEGF/LIF/TXNIP/CCND2/FOS/BAX/PCNA/HRAS/IRAK1/TP53/CD81/CDKN1A/MDM2/NOTCH1/TAP1/S100A10/CYFIP2/RB1/FAS/APP/S100A4/CCND3/CDKN2B	Medulla Vs. Cortex
HALLMARK_UV_RESPONSE_DN	HALLMARK_UV_RESPONSE_DN	28	-0.284886	-1.9215	0.00655949	0.0983923	0.0966662	360	tags=82%, list=51%, signal=42%	MYC/BHLHE40/PTEN/RUNX1/PPARG/NFKB1/COL1A1/NRP1/ATRX/CDKN1B/ERBB2/FYN/MAPK14/SMAD3/PDGFRB/IGF1R/MET/AKT3/PRKCE/CITED2/DUSP1/COL3A1/SERPINE1	Medulla Vs. Cortex
HALLMARK_APICAL_JUNCTION	HALLMARK_APICAL_JUNCTION	33	-0.359089	-2	7.69277e-05	0.00230783	0.00226734	408	tags=94%, list=57%, signal=42%	SYK/PTPRC/PLCG1/ICAM2/IKBKG/TSC1/PTEN/CD276/HRAS/MAP4K2/EGFR/JAM3/NF1/CD99/INPPL1/TRAF1/PTK2/MAPK14/ITGB1/CD86/AKT3/TNFRSF11B/PECAM1/ICAM1/SRC/CDH1/CD34/VCAM1/ITGA2/THY1/CX3CL1	Medulla Vs. Cortex

[truncated: 2 more sheets: Supp Fig. 3, Supp Fig. 4]
